# Supplementary material for: Prognostic value of NT-proBNP added to clinical parameters to predict two-year prognosis of chronic heart failure patients with mid-range and reduced ejection fraction – A report from FAR NHL prospective registry
Source: PLoS One. 2019 Mar 26;14(3):e0214363. doi: 10.1371/journal.pone.0214363 (PMC6435170; doi:10.1371/journal.pone.0214363)
Supplement: S1 Table — (CSV) [file pone.0214363.s001.csv]

sex	age_at_admission	BMI	aetiology	systolic_blood_pressure	diastolic_blood_pressure	heart_rate	ejection_fraction_percent	anamnesis_smoking	anamnesis_hypertension	anamnesis_COPD	anamnesis_DM	anamnesis_atrial_fibrillation	anamnesis_LBBB	years_since_diagnosis_of_heart_failure	NYHA	lab_NTproBNP	lab_hemoglobin	lab_cholesterol	lab_sodium	lab_uric_acid	lab_creatinine	eGFR_MDRD_equation	medication_ACEI_ARB	medication_betablockers	medication_MRA	medication_statins	medication_spironolacton_eplerenone	medication_furosemide	medication_furosemide_daily_dose	endpoint_2years
Man	91	21,7994451050337	Other	140	100	68	33	Non-smoker	1	0	0	0	1	1	2,5	4886	130	3,4	143	406	79	84,7562614639558	1	1	0	1	0	1	20	0
Man	88	23,2459847844463	Ischaemic heart disease	130	80	53	40	Non-smoker	1	0	1	1	0	6	2	810	133	4,1	141	323	182	32,5736551182438	0	1	1	0	1	1	80	1
Woman	89	32,421875	Dilated cardiomyopathy	140	80	78	25	Non-smoker	1	0	1	1	0	7	2	375	146	5,9	142	339	94	51,6900615041067	1	1	1	1	1	1	125	1
Man	87	17,3010380622837	Ischaemic heart disease	105	60	61	33	Non-smoker	1	0	0	0	0	5	2	478	124	5,4	145	476	112	57,1740361069011	0	0	1	0	1	1	40	0
Woman	87	20,2020202020202	Ischaemic heart disease	130	75	77	20	Non-smoker	1	0	0	1	0	1	2	33588	141	3,9	132	419	210	20,5380538826682	1	1	0	1	0	1	60	1
Woman	88	30,8630068284403	Ischaemic heart disease	200	100	65	45	Non-smoker	1	0	0	0	0	6	2	666	138	5,3	140	282	73	69,3614558796368	1	1	0	1	0	0		0
Woman	87	33,203125	Ischaemic heart disease	128	80	90	27	Non-smoker	1	0	1	0	1	9	2,5	2844	149	5,6	149,5	391	105,5	45,4534671714831	1	1	1	0	1	1	60	0
Woman	86	21,359306249733	Ischaemic heart disease	130	80	75	45	Non-smoker	1	0	1	1	0	0	2	1538	113	5	141	138	107	44,8240091663149	1	1	1	0	1	1	20	0
Woman	86	24,4897959183673	Ischaemic heart disease	120	80	68	40	Non-smoker	1	0	1	0	0	6	2	2473	96,2	3	140	476	175	25,4070164945445	1	1	0	1	0	1	60	0
Man	85	31,0735407130208	Dilated cardiomyopathy	110	70	65	28	Non-smoker	1	0	1	1	0	15	2	5545	133	2,6	139	342	170	35,4902256674305	0	1	1	1	1	1	80	0
Man	86	25,469387755102	Dilated cardiomyopathy	125	85	60	20	Ex-smoker	1	1	0	1	0	10	2,5	1920	160	5,1	141	501	106	61,0678603707687	0	1	1	1	1	1	40	1
Man	86	26,4721074380165	Ischaemic heart disease	125	60	89	35	Non-smoker	1	0	0	1	0	0	2,5	10904	114	3,4	136	538	161	37,6997622606445	1	1	1	1	1	1	40	1
Man	85	27,0416441319632	Ischaemic heart disease	140	70	79	35	Non-smoker	1	0	0	0	0	24	3	3679	137	4	146	415	176	34,0977087974122	1	1	0	1	0	1	20	0
Man	86	21,8874532061345	Ischaemic heart disease	139	70	71	45	Non-smoker	1	0	0	1	0	2	3	6038	143	3,1	144	196	123	51,4357614935949	1	0	1	1	1	1	40	0
Woman	86	21,484375	Dilated cardiomyopathy	110	50	79	27	Non-smoker	1	0	0	0	1	5	2	24100	109	4	145	467	209	20,7000199276715	1	1	0	0	0	1	125	1
Woman	86	24,4444444444444	Other	120	80	88	47	Non-smoker	0	0	0	1	0	10	2,5	1217	136	6	141	464	105	45,8107209518751	0	1	0	0	0	1	20	0
Man	84	26,3958034013833	Ischaemic heart disease	140	85	80	32	Non-smoker	1	0	1	1	0	21	1	3843	112	4,2	146	388	131	48,0572690793516	1	1	0	0	0	1	20	1
Man	84	32,6530612244898	Ischaemic heart disease	104	68	97	35	Non-smoker	1	0	1	1	1	4	2	3338	166	3	138	440	259	21,8847825226703	0	0	0	1	0	1	120	1
Woman	84	22,6757369614512	Dilated cardiomyopathy	110	70	70	27	Non-smoker	1	0	0	1	1	3	3	1673	136	5,9	135	175	81	62,1015380665471	1	0	0	0	0	0		0
Man	84	27,681660899654	Ischaemic heart disease	125	80	80	44	Non-smoker	1	0	0	1	0	8	2	1542	159	3	141	422	115	55,8527878150835	1	1	0	1	0	0		0
Man	83	26,4930256312043	Dilated cardiomyopathy	115	85	60	20	Non-smoker	1	0	0	0	0	8	3	4514	137	3,7	141	487	123	51,8078424885951	1	1	1	1	1	1	40	0
Man	82	22,9481157445588	Dilated cardiomyopathy	130	80	82	35	Non-smoker	0	0	0	0	1	7	1,5	3778	168	3,8	144	360	155	39,7714904223124	1	1	0	1	0	1	40	0
Woman	84	29,9967126890204	Ischaemic heart disease	130	70	64	45	Non-smoker	1	1	0	1	0	19	2	188	148	5	135	287	90	54,9918350810738	1	0	0	1	0	0		0
Man	83	24,9134948096886	Ischaemic heart disease	115	75	82	35	Ex-smoker	1	0	0	0	0	5	2,5	818	173	4,1	142	503	118	54,3493267760789	1	1	0	0	0	0		0
Man	83	28,90625	Ischaemic heart disease	120	80	65	40	Ex-smoker	0	0	0	1	0	4	2	795	112	2,9	139	527	188	31,7517632170958	1	1	1	1	1	1	60	0
Man	82	34,0806575562164	Ischaemic heart disease	125	80	64	40	Non-smoker	1	0	1	0	0	0	2	727	150	4,7	140	423	84	80,6485103317103	1	1	0	1	0	0		0
Woman	82	30,7306094182826	Ischaemic heart disease	140	70	60	45	Non-smoker	1	0	0	1	0	0	2	7213	114	3,6	147	652	129	36,475228867858	1	1	0	1	0	1	40	0
Woman	83	25,148605395519	Other	130	80	73	25	Non-smoker	1	0	1	1	0	10	1	647	161	4,7	140	273	97	50,5609620877342	1	1	0	1	0	0		0
Woman	82	31,2452370065539	Ischaemic heart disease	114	80	90	30	Non-smoker	1	0	1	0	0	0	2	15211	113	3,8	142	689	151,5	30,2985868399115	1	1	1	1	1	1	80	0
Man	81	28,0864197530864	Dilated cardiomyopathy	120	80	69	15	Non-smoker	1	0	0	0	1	0	3	39222	156	2,7	149	481	124	51,5807644791378	1	1	1	1	1	1	120	0
Man	81	31,3469387755102	Dilated cardiomyopathy	120	80	90	36	Non-smoker	1	1	0	0	1	0	2	772	149	2,5	144	420	74	93,5842996587991	1	1	1	1	1	1	40	1
Man	82	24,4897959183673	Ischaemic heart disease	125	80	47	19	Non-smoker	1	0	0	1	0	1	2	3409	137	4,2	143	367	186	32,225280655095	1	0	1	1	1	1	40	0
Man	80	27,0051309748852	Ischaemic heart disease	110	70	84	40	Non-smoker	0	0	0	0	0	14	2	652	154	4	140	295	95	70,3231879281403	1	1	1	1	1	0		0
Woman	82	28,3446712018141	Dilated cardiomyopathy	135	90	70	22	Smoker	0	0	0	0	1	0	2,5	3140	136	7,4	143	329	95	51,9189033765337	1	1	1	0	1	0		0
Woman	81	37,2536452491588	Ischaemic heart disease	160	100	93	33	Non-smoker	1	0	0	0	0	6	2,5	351	139	3,9	146	408	86	58,3833608678958	1	1	0	1	0	0		0
Woman	81	27,6360544217687	Ischaemic heart disease	145	80	67	42	Non-smoker	0	1	0	0	0	3	2,5	1204	89	3,8	140	285	79	64,3929973709224	1	0	0	1	0	0		0
Man	80	26,0145681581686	Ischaemic heart disease	120	80	97	40	Non-smoker	1	0	1	1	0	10	2	1434	133	5,7	143	326	92	72,9760643618814	0	1	0	1	0	0		0
Man	80	24,9680097375238	Ischaemic heart disease	125	80	77	35	Non-smoker	1	0	1	0	0	10	2	4712	139	4,2	141	329	96	69,4785246437387	1	1	1	0	1	1	40	0
Man	80	26,2975778546713	Ischaemic heart disease	120	80	80	40	Non-smoker	1	0	0	1	0	4	2	2428	129	3,2	139	351	82	83,3394068301493	1	1	1	1	1	1	80	0
Woman	80	27,6360544217687	Ischaemic heart disease	145	80	75	35	Non-smoker	1	0	0	0	1	1	2,5	1153	139	3,2	142	536	103	47,5314801540846	1	1	1	1	1	1	40	0
Woman	80	25,7116620752984	Ischaemic heart disease	130	75	70	42,5	Non-smoker	1	0	1	0	0	4	2	2110	127	3,3	145	342	82	61,8378398679708	1	1	1	1	1	1	40	0
Man	80	22,2040816326531	Ischaemic heart disease	130	70	56	42	Ex-smoker	1	1	0	0	0	6	2	746	140	3,3	145	237	65	108,965640785361	1	1	0	1	0	0		0
Man	80	24,9337204898371	Ischaemic heart disease	105	60	80	20	Ex-smoker	1	0	1	0	1	8	3	443	143	3,8	141	414	100	66,2813874308612	1	1	1	1	1	1	120	0
Man	80	27,4144536926939	Dilated cardiomyopathy	130	70	80	15	Non-smoker	1	1	1	0	0	3	3	3723	147	4,8	141	276	149	41,8345052218239	0	0	0	0	0	1	250	1
Man	79	27,3588454567217	Dilated cardiomyopathy	125	80	87	18	Non-smoker	1	0	1	1	0	0	2,5	3818	114	5,4	141	363	106	62,1294615806577	1	1	0	0	1	1	60	0
Man	79	27,5482093663912	Dilated cardiomyopathy	125	80	75	23	Non-smoker	1	0	0	0	0	2	2,5	6070	142	3,1	143	558	99	67,2260422255465	1	1	0	1	0	1	80	1
Man	79	24,2214532871972	Ischaemic heart disease	125	68	93	12,5	Non-smoker	1	0	1	0	1	15	2,5	21525	156	4,8	140	624	163	37,8125584244809	1	0	1	1	1	1	40	1
Man	80	27,1020408163265	Dilated cardiomyopathy	120	80	82	17,5	Non-smoker	1	0	1	1	1	3	3	2160	144	2,8	143	372	112	58,1559283111079	0	1	1	1	1	1	120	0
Woman	79	23,0545624644993	Ischaemic heart disease	120	80	76	40	Non-smoker	1	0	0	0	0	8	1	2401	158	3,6	141	339	101	48,7435996883922	1	1	1	1	1	1	20	1
Man	78	24,5351239669421	Dilated cardiomyopathy	130	80	70	33	Non-smoker	1	0	0	0	1	5	2	909	133		136		93	72,4426503926439	1	1	0	0	0	0		0
Man	78	29,7265160523187	Ischaemic heart disease	150	80	78	27	Non-smoker	1	0	1	1	0	2	2,5	1513	121	4,4	144	322	64	111,504389369381	1	1	1	1	1	1	120	1
Man	78	27,4648107112762	Other	120	80	67	30	Non-smoker	1	0	1	1	0	2	2	249	149	6,7	139	295	95	70,6855453819694	0	1	1	0	1	1	40	0
Man	78	25,0593070266297	Ischaemic heart disease	120	70	60	35	Non-smoker	0	0	0	0	1	2	2,5	989	156	3,4	145	383	111	59,0637389845125	1	1	0	1	0	0		0
Man	78	24,9134948096886	Ischaemic heart disease	110	60	60	43	Non-smoker	0	1	0	1	0	8	2	1561	115	2,8	141	316	91	74,2830773251078	1	0	0	1	0	1	20	0
Man	78	24,1115074646585	Ischaemic heart disease	120	80	86	30	Non-smoker	0	0	0	1	0	6	2	2029	102	3,8	135,5	329	232,5	25,163529776666	0	1	0	1	0	1	40	1
Woman	78	18,4265342092613	Ischaemic heart disease	110	60	95	35	Non-smoker	1	0	0	0	0	0	2,5	1349	115	4,4	139	409	124	38,5672732020533	1	1	0	1	0	1	20	0
Woman	78	26,171875	Ischaemic heart disease	120	70	63	37	Non-smoker	0	0	1	0	0	15	2	1732	133	2,7	143	132	62	85,8237623577857	1	1	0	1	0	0		1
Woman	79	29,0687961508904	Ischaemic heart disease	135	85	58	32,5	Non-smoker	0	0	1	0	1	0	2	1042	136	5,8	142	552	102	48,1925454453895	1	1	1	1	1	1	40	0
Man	78	28,2933454051607	Dilated cardiomyopathy	125	80	77	37	Non-smoker	1	1	0	1	0	8	3	1680	131	4,7	143	459	122	52,9620039178957	1	1	1	0	1	1	40	0
Man	77	22,8571428571429	Dilated cardiomyopathy	120	80	63	17,5	Non-smoker	0	0	0	0	0	4	2,5	870	118	3,1	141	547	156	39,9848484529706	1	1	1	1	1	1	40	0
Man	77	20,0154958677686	Ischaemic heart disease	120	80	60	37	Smoker	1	1	0	0	1	9	2	1122	125	4	144	404	132	48,4862865968209	1	1	1	1	1	1	100	1
Man	78	22,5981404958678	Ischaemic heart disease	105	65	75	18	Non-smoker	1	0	0	1	0	4	3	5243	150	4,8	141	508	98	68,1944078039595	0	1	1	1	1	1	187,5	0
Man	77	30,8248299319728	Dilated cardiomyopathy	140	90	64	40	Ex-smoker	1	0	1	1	0	6	1,5	2582	145	4,1	138	381	106	62,4537143160036	1	1	0	0	0	1	60	0
Man	77	25,5649539199596	Ischaemic heart disease	152	82	95	37,5	Non-smoker	1	1	1	0	0	1	3		126		146	462	131	48,9136605868224	1	1	1	1	1	1	100	0
Man	77	30,8641975308642	Dilated cardiomyopathy	130	80	90	27	Non-smoker	0	0	0	1	1	1	3	557	149	4,3	142	534	84	81,6851187457309	1	1	0	0	0	1	40	0
Man	77	30,3460743801653	Ischaemic heart disease	135	80	65	47	Smoker	1	0	1	0	0	10	1	271	170	3,6	143	327	99	67,5768939394281	1	1	0	1	0	0		0
Man	77	22,4913494809689	Ischaemic heart disease	130	85	70	42	Non-smoker	1	1	0	0	0	0	2	1102	127	4	143	235	79	87,6798054469733	1	1	0	1	0	0		1
Woman	77	35,7851473922902	Ischaemic heart disease	130	80	70	42,5	Ex-smoker	1	0	1	1	0	0	2	1839	120	5,7	143	540	348	11,7539191372324	1	1	0	1	0	1	40	1
Man	77	29,0005948839976	Ischaemic heart disease	100	70	80	29	Non-smoker	1	0	1	1	1	1	2,5		119		137	371	751	6,52037770131213	0	1	0	1	0	0		1
Man	76	27,4598219447335	Dilated cardiomyopathy	130	80	71	35	Non-smoker	1	1	1	1	0	1	2	983	132	4,9	145	336	84	81,9021688946557	1	1	0	0	0	1	20	0
Man	76	28,4055043555107	Dilated cardiomyopathy	145	80	60	30	Non-smoker	1	0	0	0	1	1	2	164	160	3,4	140	428	88	77,6212612386236	1	1	0	1	0	0		0
Man	76	28,2933454051607	Ischaemic heart disease	130	90	79	34	Non-smoker	1	0	1	1	0	26	1	787	141	3,7	144	458	160	38,9367087698594	1	1	0	1	0	0		0
Man	76	26,1224489795918	Ischaemic heart disease	135	80	65	48	Ex-smoker	1	0	1	0	0	5	2	1064	124	3,5	143	454	115	56,9991515406835	1	0	0	1	0	0		0
Man	76	28,3269742166724	Dilated cardiomyopathy	130	60	78	16	Non-smoker	1	0	1	0	1	6	3	6909	116	5,5	140	763	187	32,5243394355052	1	1	0	0	0	1	250	0
Man	76	33,9506172839506	Ischaemic heart disease	130	100	85	44	Non-smoker	0	0	0	1	1	11	2	492	135	4,9	143	269	85	80,7912371566266	1	0	0	1	0	0		0
Man	77	33,531473860692	Other	125	80	61	31	Ex-smoker	1	1	1	1	0	1	2,5	8780	99	4	145	146	256	22,5762767835863	1	1	0	0	0	1	500	0
Woman	76	25,2825698988697	Ischaemic heart disease	110	70	60	25	Non-smoker	0	0	0	1	0	6	3	1741	132	2	142	433	105	46,9748230646609	1	1	1	1	1	1	40	0
Woman	76	28,6851446806985	Dilated cardiomyopathy	125	80	75	38	Ex-smoker	0	0	0	0	0	10	2	224	139	5,4	143	417	100	49,6955617424748	1	1	1	0	1	1	20	0
Woman	76	33,9125133363817	Ischaemic heart disease	125	80	79	31	Smoker	1	0	1	0	0	5	2,5	353	146	6,1	139	474	148	31,6108070969818	0	1	1	1	1	1	40	1
Man	76	20,9839876033058	Dilated cardiomyopathy	120	80	75	15	Ex-smoker	0	0	1	0	1	1	3	3124	110	2,7	141	380	120	54,2673408003101	1	1	1	1	1	1	375	0
Man	75	32,6530612244898	Dilated cardiomyopathy	120	75	83	32	Non-smoker	1	0	1	1	1	0	2	2221	125	3,1	144	402	105	63,4788383199039	1	1	0	0	0	1	40	0
Man	76	23,0300453514739	Ischaemic heart disease	130	80	61	46	Smoker	1	0	0	0	0	16	2	168	155	5,7	137	415	104	64,0113851811927	1	1	1	1	1	1	40	0
Man	76	27,7634297520661	Ischaemic heart disease	140	80	69	37,5	Non-smoker	1	0	1	0	0	7	1	1072	154	4,1	141	419	127	50,8304792972264	1	1	0	1	0	0		1
Man	75	22,6757369614512	Ischaemic heart disease	135	70	75	30	Ex-smoker	1	0	0	0	1	2	2	6196	150	6,3	146	371	83	83,2655400107914	1	1	1	1	1	1	80	0
Man	76	28,7317468902109	Ischaemic heart disease	100	65	54	30	Non-smoker	0	0	0	1	0	5	2,5	1362	147	3,3	143	586	173	35,5802090799256	1	1	1	1	1	1	40	0
Man	76	31,0978907517577	Ischaemic heart disease	135	80	64	35	Non-smoker	1	0	1	0	0	5	2	840	158	4,2	143	365	143	44,325731515854	1	1	0	1	0	0		0
Man	75	25,0995015956112	Ischaemic heart disease	110	56	68	23	Non-smoker	1	0	0	0	0	0	1,5	2267	126	3,7	133,5	338	124,5	52,1502014054185	0	1	1	1	1	1	20	0
Man	75	32,6530612244898	Ischaemic heart disease	160	80	60	33	Ex-smoker	1	0	0	0	1	7	2	1005	125	3,1	143	450	155	40,4984723929783	1	0	1	1	1	1	20	1
Man	75	22,4981738495252	Ischaemic heart disease	140	90	70	43	Non-smoker	1	0	1	0	0	5	2	620	131	4,4	143	486	110	60,1608914495441	1	0	0	1	0	1	125	0
Man	75	27,1177685950413	Other	95	65	90	25	Non-smoker	1	0	1	1	1	0	3	6700	161	4,9	144	649	167	37,159222106628	0	1	1	0	1	1	80	0
Man	75	35,5918367346939	Dilated cardiomyopathy	140	90	90	45	Non-smoker	0	0	1	1	0	0	2	501	163	5,7	139	348	102	65,638224257361	1	1	0	0	0	0		0
Woman	75	35,6930398572278	Other	150	90	138	49	Non-smoker	1	0	0	1	0	10	2	2036	145	3	138	507	144	32,7141025674571	1	1	1	0	1	1	20	0
Woman	75	27,5555555555556	Dilated cardiomyopathy	115	75	65	19	Non-smoker	0	1	0	1	1	15	3	2030	132	4,9	140	234	74	70,5329295273216	1	1	1	0	1	1	60	0
Woman	75	25,2363403300753	Ischaemic heart disease	125	80	70	40	Non-smoker	1	0	0	1	0	1	2	1263	134	3,7	143	232	75	69,4487812741766	1	1	1	1	1	1	40	0
Woman	75	26,4235698242833	Ischaemic heart disease	130	80	60	42	Non-smoker	0	1	0	0	0	3	2,5	512	147	3,6	143	576	71	73,9832137099021	1	1	1	1	1	1	40	0
Man	75	21,7993079584775	Ischaemic heart disease	130	80	82	37	Non-smoker	1	0	0	0	0	19	2	1304	170	5,5	146	540	116	56,5844243455816	1	1	0	1	0	1	40	0
Man	74	28,7317468902109	Ischaemic heart disease	140	90	87	45	Ex-smoker	1	0	1	0	0	8	1,5	342	153	4	140	226	91	75,0811735488169	1	1	0	1	0	0		0
Man	75	27,3356401384083	Ischaemic heart disease	100	80	90	25	Smoker	0	0	0	1	0	0	2	5264	137	3,7	140	276	85	81,0087594063046	0	1	1	1	1	1	40	0
Man	75	27,1020408163265	Ischaemic heart disease	125	90	73	30	Non-smoker	1	0	1	0	0	13	2	1270	147	2,9	143	392	88	77,8302486481707	1	1	0	1	0	0		0
Man	74	27,1731016154558	Other	130	80	75	32,5	Non-smoker	1	0	0	1	1	5	2	2213	135	5,9	142	446	156	40,3087223249188	1	1	0	0	0	1	20	0
Man	75	33,0294622803541	Ischaemic heart disease	130	70	90	20	Non-smoker	1	0	1	0	1		2,5	655	144	3,5	143	521	130	49,6124635695108	1	1	1	1	1	1	40	0
Man	74	30,6793279766253	Ischaemic heart disease	125	66	60	27,5	Non-smoker	1	0	1	1	0	0	2	1329	132	4,2	143	433	92	74,1401851370259	1	1	1	0	1	1	250	1
Man	74		Dilated cardiomyopathy	140	90	70	18	Non-smoker	1	1	0	1	0	19	3	9649	142	4,5	141	358	85	81,2297990135728	0	1	0	0	1	1	250	0
Man	74	26,1646256785759	Ischaemic heart disease	100	60	65	35	Non-smoker	1	0	0	0	0		1	568	118	3,2	146	525	149	42,5018530306221	1	1	1	1	1	1	40	0
Man	74	32,9120128847029	Ischaemic heart disease	140	90	63	40	Non-smoker	1	0	1	0	0	0	2	1298	139	3,4	143	504	87	79,0787146070904	1	1	0	1	0	1	40	0
Man	74	27,4589002267574	Ischaemic heart disease	130	70	60	32	Non-smoker	1	0	1	0	0	2	2	6393	128	3	135	362	152	41,535296827359	0	1	0	1	1	1	80	1
Man	74	28,3950617283951	Dilated cardiomyopathy	140	80	66	22,5	Non-smoker	1	0	1	0	1	5	2,5	153	147	6,8	141	446	80	87,1162101640705	1	1	1	0	1	1	40	0
Man	74	24,8015873015873	Ischaemic heart disease	120	80	85	45	Non-smoker	1	1	1	1	0	5	2	4174	136	3,5	142	454	74	95,3172303244557	1	1	1	0	1	1	40	0
Woman	74	22,8928199791883	Other	145	100	120	37,5	Non-smoker	1	0	0	1	0	4	2	3060	106	3	127	433	93	54,3299620387959	0	1	1	0	1	1	60	0
Man	74	33,7950138504155	Ischaemic heart disease	110	80	72	25	Ex-smoker	1	0	1	1	0	14	3	1708	143	3,1	140	331	154	40,9134315779553	0	1	1	1	1	1	40	0
Man	74	25,6402429718263	Ischaemic heart disease	100	70	77	31	Non-smoker	1	0	1	1	0	9	2	1110	180	3,4	138	193	128	50,6459257514277	1	1	1	1	1	1	40	0
Man	73	23,4567901234568	Ischaemic heart disease	140	70	63	33	Non-smoker	1	0	1	1	0	2	2	792	145	5,2	141	728	218	27,4716992798117	0	0	1	1	1	1	80	0
Man	73	38,0940082644628	Dilated cardiomyopathy	140	80	60	35	Non-smoker	1	0	1	0	0	15	2	225	165	4,8	142	357	83	83,7236587405342	1	1	1	0	1	1	40	0
Man	73	30,6689049586777	Ischaemic heart disease	100	60	73	17,5	Ex-smoker	1	1	1	0	0	6	2	544	117	3,4	137	500	207	29,163157194637	1	1	1	1	1	1	80	0
Man	74	35,9268398896792	Ischaemic heart disease	110	80	70	33	Ex-smoker	1	1	1	0	1	9	2	2080	133	4,1	144	446	160	39,1480702479411	1	1	1	1	1	1	80	0
Man	73	32,8719723183391	Dilated cardiomyopathy	90	60	60	20	Non-smoker	1	0	0	0	1	12	2,5	618	125	4,7	143	431	118	55,7843633545462	1	1	1	0	1	1	20	1
Man	73	28,075042938301	Dilated cardiomyopathy	126	86	80	33	Non-smoker	1	0	0	1	1	7	2,5	1222	166	6,3	141	391	99	68,3126767340055	1	1	0	0	0	1	20	0
Man	73	27,681660899654	Other	135	90	80	27,5	Non-smoker	1	0	0	0	1	5	2	953	146	3,5	146	338	80	87,3571531341187	1	1	0	1	1	1	20	0
Man	73	29,0612244897959	Ischaemic heart disease	90	67	125	42	Non-smoker	0	0	0	1	1	0	1	3046	131	3,5	139	323	92	74,3452394704639	1	1	0	1	0	0		1
Woman	73	34,765625	Ischaemic heart disease	125	80	77	25	Non-smoker	1	0	1	0	0	0	2	1579	156	4,4	147	402	84	61,2702886872306	1	1	1	1	1	1	80	0
Woman	73	20,6131310030262	Ischaemic heart disease	155	85	63	30	Smoker	1	0	0	0	0	1	2	4287	145		145		99	50,6880061366321	1	1	0	0	0	1	10	0
Man	72	24,3910588392529	Ischaemic heart disease	125	80	70	30	Non-smoker	0	0	0	0	0	7	2	2672	143	3,2	145	611	112	59,4131752332559	1	1	1	1	1	1	30	1
Man	72	18,5185185185185	Ischaemic heart disease	110	70	81	40	Smoker	0	0	1	0	0	7	2	350	156	3,4	137	341	81	86,3552308474113	1	1	0	1	0	0		0
Man	72	21,0372534696859	Dilated cardiomyopathy	105	65	61	28	Non-smoker	1	0	0	1	1	1	2	873	114	4,8	140	337	78	90,1993046917664	1	1	1	0	1	1	20	0
Woman	72	29,7458085451595	Dilated cardiomyopathy	160	80	84	43	Non-smoker	1	1	0	0	0	9	2,5	1067	121	4,5	143	353	65	82,6004195033703	1	0	0	1	0	0		1
Woman	72	20,4294183624419	Other	115	75	88	25	Non-smoker	1	0	0	1	1	5	2	1326	158		140		72	73,404479866561	1	1	1	0	1	1	40	0
Woman	72	40,3901844231062	Dilated cardiomyopathy	147	100	65	20	Non-smoker	0	0	1	0	0	0	2	1499	124	4,1	143		75	70,0266851396771	1	1	0	1	0	0		0
Man	72	29,40778799351	Dilated cardiomyopathy	110	80	56	40	Ex-smoker	1	1	0	1	1	1	2	224	128	4,6	142	443	123	53,3248770361296	1	1	1	0	1	1	40	0
Man	72	23,2550186382135	Dilated cardiomyopathy	130	85	71	22,5	Non-smoker	1	0	0	1	0	0	2,5	828	159	3,8	140	424	97	70,1367729760939	1	1	0	1	0	1	80	0
Man	71	29,3877551020408	Ischaemic heart disease	140	90	65	28	Ex-smoker	1	0	0	1	0	19	2	365	150	3,8	141	345	88	78,7010287976251	1	1	0	1	0	0		0
Man	72	25,0828630296515	Ischaemic heart disease	110	70	95	15	Ex-smoker	1	1	0	0	0	1	2	1877	149	3,7	137	242	166	37,7290289472604	1	1	0	1	0	1	20	0
Man	71	36,3324085083895	Ischaemic heart disease	120	70	58	35	Ex-smoker	1	0	1	0	0	13	2	2178	128	3,1	142	236	654	7,77564978386679	0	1	0	1	0	1	250	0
Man	71	30,1038062283737	Dilated cardiomyopathy	145	95	80	30	Non-smoker	1	0	1	0	0	2	2	159	143	3,5	139	409	117	56,6535239328833	1	1	1	1	1	1	125	0
Man	71	31,7417889003976	Dilated cardiomyopathy	125	80	72	37	Non-smoker	1	0	0	1	0	0	2	211	157	4,4	144	274	119	55,556159975835	1	0	0	1	1	1	40	0
Man	71	31,1418685121107	Ischaemic heart disease	120	70	65	27,5	Smoker	1	1	0	0	1	4	2,5	2234	134	3,3	140	257	105	64,1890520642962	1	1	1	1	1	1	125	1
Man	72	27,7634297520661	Ischaemic heart disease	120	80	66	42	Non-smoker	0	0	0	0	0	4	1,5	337	159	3,7	145	301	76	92,9440249630006	1	0	0	1	0	0		0
Man	71	22,7244034844085	Ischaemic heart disease	140	80	65	38	Non-smoker	1	1	0	1	0	22	2	3118	151	3,2	136	376	115	57,7920507250324	1	1	1	1	1	1	40	0
Man	71	41,1764705882353	Ischaemic heart disease	130	80	70	40	Non-smoker	1	1	1	1	0	13	3	690	144	3,5	143	594	99	68,6989973554735	1	1	0	1	0	1	750	1
Man	71	28,6501377410468	Ischaemic heart disease	120	90	85	27,5	Smoker	1	1	1	0	0	4	2	3631	119	3,3	141	448	109	61,4784960257599	0	0	1	1	1	1	40	0
Man	71	30,0949598246896	Ischaemic heart disease	126	62	62	42	Non-smoker	1	0	0	0	0	20	2	169	152	3,1	144	422	98	69,5085968953312	1	1	0	1	1	0		0
Man	71	27,3796646836128	Other	155	90	74	32,5	Non-smoker	1	0	1	1	0	1	2	1113	158	4,3	136	430	94	72,9329650955568	1	1	1	1	1	1	60	0
Man	72	36,317881552232	Ischaemic heart disease	130	80	80	37,5	Non-smoker	1	1	0	1	0	3	2	207	132	5,6	143		186	33,0873833834243	1	1	1	1	1	1	80	0
Woman	71	25,0995015956112	Ischaemic heart disease	140	90	85	41	Ex-smoker	1	1	0	0	0	0	2	1184	158	4	143	394	110	45,1388156463883	1	1	1	1	1	1	40	0
Woman	71	30,0432622977087	Ischaemic heart disease	145	80	89	40	Smoker	1	0	0	0	0	0	2	1073	118	3,7	143	440	81	64,25776363978	1	1	1	1	1	1	40	0
Woman	71	27,3922571219869	Dilated cardiomyopathy	120	70	75	21	Ex-smoker	1	1	0	1	1	6	2	1161	140	4,8	147	438	152	31,0791990560856	0	1	0	1	0	1	40	0
Man	70	24,1115074646585	Ischaemic heart disease	110	70	64	45	Ex-smoker	1	0	1	1	0	17	2	294	133	2,4	140	383	99	68,8970998857864	1	1	0	1	0	0		0
Man	70	18,9069010188719	Ischaemic heart disease	130	70	79	47	Non-smoker	1	1	1	1	0	2	1	1259	147	3,5	143	300	97	70,5390123442845	1	0	0	1	0	0		0
Man	70	24,4897959183673	Ischaemic heart disease	130	75	76	30	Smoker	1	0	0	0	0	10	2	2198	145	4,5	138	363	134	48,5830771463212	1	0	1	1	1	0		1
Man	70	27,0416441319632	Ischaemic heart disease	110	70	75	34	Ex-smoker	1	0	0	0	1	3	2	1318	119	2,4	141	454	64	113,980948310932	1	1	0	1	0	1	40	0
Man	70	30,0711684319556	Dilated cardiomyopathy	130	80	65	35	Non-smoker	0	0	0	0	1	13	3	424	146	4,6	143	323	83	84,4399246937817	1	1	1	1	1	1	40	0
Man	70	29,5619457135179	Ischaemic heart disease	120	75	51	35	Non-smoker	1	0	0	0	0	14	3	300	158	4,1	142	556	155	41,069666498687	1	1	0	1	0	1	40	0
Man	71	28,4081632653061	Ischaemic heart disease	130	80	65	39	Non-smoker	1	0	0	0	1	6	2	164	148	3,8	144	361	95	72,047741721084	1	1	0	1	0	0		0
Man	70	34,2200413223141	Dilated cardiomyopathy	110	60	98	30	Ex-smoker	1	0	1	0	1	1	2,5	2343	167	6,3	142	385	99	68,8970998857864	1	1	1	1	1	1	60	0
Man	71	30,8641975308642	Dilated cardiomyopathy	125	80	57	27,5	Ex-smoker	1	0	1	0	0	6	2	411	131	3,6	141	217	503	10,5269838945259	1	1	0	1	0	1	1000	0
Man	70	28,4081632653061	Ischaemic heart disease	119	79	72	40	Non-smoker	1	0	0	0	0	2	2	2650	135	1,9	138	409	130	50,3122022284313	1	1	0	1	0	0		0
Man	70	25,7629805786762	Ischaemic heart disease	150	90	72	40	Non-smoker	1	0	1	0	0	7	2	269	133	4,1	141	471	121	54,6549672715822	1	1	0	1	0	0		0
Man	70	29,3877551020408	Ischaemic heart disease	125	80	75	35	Non-smoker	1	0	0	0	0	12	2	715	151	2,2	138	278	81	86,8504842219551	1	1	0	1	0	0		0
Woman	71	24,4351866688031	Ischaemic heart disease	110	70	65	35	Ex-smoker	1	0	0	1	0	1	2	1312	139	4,1	138	184	81	64,25776363978	0	1	1	1	1	1	40	0
Woman	71	23,1404958677686	Ischaemic heart disease	170	100	80	25	Non-smoker	1	0	0	1	0	1	3	2285	139	3,6	141	242	98	51,5753788963357	1	1	0	1	0	1	60	0
Woman	71	24,6755002704164	Other	120	76	85	27,5	Non-smoker	0	0	1	0	1	6	2	1101	146	6,2	141	301	99	50,9746560377613	1	1	1	0	1	1	20	0
Woman	70	32,4061571698623	Ischaemic heart disease	125	80	75	45	Non-smoker	1	0	0	0	0	0	2	7104	110	4,3	142	820	285	15,0895709962116	1	1	1	1	1	1	60	0
Woman	70	31,1418685121107	Dilated cardiomyopathy	120	60	85	35	Non-smoker	0	0	0	0	1	3	2,5	1461	124	3,9	142	435	121	40,553985715514	1	1	1	0	1	1	60	1
Woman	70	30,8444159589809	Ischaemic heart disease	130	80	81	43	Non-smoker	1	0	1	0	0	7	2	197	153	5	143	307	49	115,101659406778	1	1	0	0	0	1	40	0
Man	70	23,566632231405	Ischaemic heart disease	120	80	61	25	Smoker	0	0	1	1	1	0	2	1077	124	4,4	139	489	107	62,987602264707	1	1	1	1	1	1	40	0
Man	70	28,8592123132639	Ischaemic heart disease	130	80	45	35	Ex-smoker	1	1	0	1	0	5	2	2548	131	3,7	145	221	74	96,3985610837788	0	1	0	1	0	1	40	0
Man	70	23,355636914531	Ischaemic heart disease	100	60	66	30	Non-smoker	1	0	1	0	0	0	2	706	141	3,1	137	428	129	50,7625499960163	1	1	1	1	1	1	20	0
Man	70	26,8744961031981	Other	131	73	65	42,5	Non-smoker	0	0	0	1	0	1	2	1214	155	5,8	147	316	98	69,7090340116433	1	1	0	0	0	1	40	0
Man	70	22,0931700542861	Dilated cardiomyopathy	130	100	126	37,5	Smoker	1	1	0	1	0	0	2	6258	127	3,3	141	253	66	110,00445008006	1	1	0	1	0	1	20	0
Man	70	33,0578512396694	Ischaemic heart disease	125	80	61	37	Non-smoker	1	0	1	0	0	5	2	317	162	3,5	141	475	99	68,8970998857864	1	1	1	1	1	1	20	0
Man	69	26,2649438473614	Ischaemic heart disease	120	70	81	35	Non-smoker	0	0	1	1	1	10	2	856	148	3,3	139	291	83	84,68692698746	1	0	0	1	0	0		0
Man	70	29,0437089892072	Dilated cardiomyopathy	125	80	75	37,5	Non-smoker	0	0	0	0	1	3	2	348	145	5,1	141	312	79	89,3927489366575	1	1	1	1	1	1	60	0
Man	69	31,0204081632653	Ischaemic heart disease	121	79	63	43	Non-smoker	1	0	0	0	0	6	1,5	156	157	2,1	142	405	114	58,7170589353718	1	1	0	1	0	0		0
Man	69	25,6172839506173	Dilated cardiomyopathy	120	70	73	40	Non-smoker	1	0	1	0	0	0	2	1849	150	4,9	145	466	113	59,3171079941868	1	1	1	1	1	1	80	0
Man	69	31,1418685121107	Dilated cardiomyopathy	140	90	62	25	Non-smoker	1	0	1	0	0	0	2,5	286	136	3,5	141	412	89	78,1333463458967	1	1	1	1	1	1	40	0
Man	69	36,8850916481614	Dilated cardiomyopathy	145	70	56	40	Non-smoker	1	1	1	1	1	5	2	660	147	3,7	135	553	99	69,0986365612547	1	1	1	1	1	1	80	1
Man	69	32,4905482041588	Ischaemic heart disease	122	80	57	37,5	Non-smoker	0	0	0	1	0	2	2	2993	147	3,5	145	397	126	52,3124287178313	1	1	1	1	1	1	40	0
Man	69	27,1177685950413	Ischaemic heart disease	120	60	59	35	Ex-smoker	1	0	1	0	1	5	1,5	255	151	3,4	140	285	106	63,8600896822823	1	1	1	1	1	1	80	0
Man	69	29,0612244897959	Ischaemic heart disease	130	78	55	36	Non-smoker	1	0	1	0	0	2	2	279	142	4,7	143	446	82	85,8798558844756	1	1	0	1	0	0		0
Man	69	32,7441611814628	Ischaemic heart disease	140	80	65	30	Non-smoker	0	0	1	0	1	3	2	1926	128	3,4	145	240	124	53,2873186868789	1	0	1	1	1	1	40	0
Woman	69	18,6709343087944	Dilated cardiomyopathy	130	70	68	27,5	Ex-smoker	1	0	0	0	1	3	2		141	3,7	145	342	82	63,7228530662809	1	1	1	1	1	1	40	0
Man	69	36,0184365556607	Ischaemic heart disease	130	80	69	20	Ex-smoker	1	0	1	0	0	5	2	1831	150	3,2	141	513	102	66,7587035951396	1	0	1	1	1	1	60	0
Man	68	27,3356401384083	Dilated cardiomyopathy	120	80	74	47	Non-smoker	0	0	0	0	1	20	2	379	145	3,5	146	348	82	86,134743170782	1	1	0	1	0	0		0
Man	69	36,4298724954463	Ischaemic heart disease	145	90	65	32,5	Ex-smoker	0	0	0	0	1	9	3	133	141	3	141	442	84	83,524560003208	1	1	1	1	1	1	125	0
Man	69	21,1552942020151	Ischaemic heart disease	130	65	70	35	Non-smoker	1	0	1	0	0	14	2	489	138	3,4	141	377	115	58,1282415013361	1	1	0	1	0	1	20	0
Man	68	35,0127796645776	Ischaemic heart disease	110	90	68	30	Ex-smoker	1	0	0	1	0	1	2	1204	140	3,4	144	399	100	68,504570652823	1	1	0	1	1	1	80	0
Man	68	33,9623962746402	Dilated cardiomyopathy	140	85	72	31	Non-smoker	1	0	0	0	1	13	2	716	169	4,2	143	410	77	92,6209544224717	1	1	1	0	1	1	40	0
Man	68	36,8979591836735	Ischaemic heart disease	130	80	97	18	Smoker	1	0	0	0	0	7	2,5	2597	158	3,7	140	551	83	84,9382737181124	1	1	1	1	1	1	40	1
Man	68	32,0846340617412	Dilated cardiomyopathy	140	90	89	20	Non-smoker	1	1	1	1	0	4	3	8977	120	3,8	145	486	138	47,2388246140077	1	1	0	1	1	1	125	1
Man	68	19,2893792677752	Ischaemic heart disease	130	80	75	30	Non-smoker	0	0	1	0	0	13	2	3749	167	4,2	138	599	108	62,6828212239738	0	1	1	1	1	1	80	0
Man	68	26,0145681581686	Dilated cardiomyopathy	110	70	70	15	Non-smoker	1	1	0	1	0	4	2,5	11912	133	3,8	140		222	27,2915509110341	0	1	0	0	0	1	250	1
Man	68	30,8630068284403	Dilated cardiomyopathy	140	80	84	27	Non-smoker	1	1	1	0	0	3	2	432	151		139	437	97	70,9553207209974	1	1	1	0	1	1	60	0
Man	68	35,9803055169802	Ischaemic heart disease	131	89	59	25	Non-smoker	1	0	0	0	0	2	2	99	156	2,5	139	537	118	56,593651007097	1	1	1	1	1	1	20	0
Man	69	30,7173999207293	Dilated cardiomyopathy	145	90	61	35	Non-smoker	0	0	0	1	0	1	2	302	150	6,7	144	389	101	67,5220512567639	1	1	1	0	1	1	20	0
Man	67	25,2493372048984	Ischaemic heart disease	120	80	74	28	Ex-smoker	1	0	1	0	1	8	2	3054	165	2,7	143	269	73	98,79866868949	1	1	0	1	0	0		0
Man	68	31,3469387755102	Dilated cardiomyopathy	130	80	80	22,5	Non-smoker	1	0	1	0	1	2	2	6541	147	4,5	140	221	77	92,6209544224717	1	1	1	1	1	1	80	1
Man	69	41,2075606915704	Ischaemic heart disease	125	80	93	17,5	Non-smoker	1	0	1	1	1	12	2	1365	171	3,8	139	610	141	45,944511322363	1	1	0	1	1	1	160	0
Woman	68	34,2560553633218	Dilated cardiomyopathy	100	60	75	32,5	Non-smoker	1	0	1	1	1	3	3,5	3342	121	3,5	130	260	101	50,2500604679924	0	1	1	0	1	1	250	1
Woman	69	37,4609781477628	Dilated cardiomyopathy	140	90	64	40	Non-smoker	1	0	1	0	0	3	2,5	623	134	6,2	142		83	62,8376998246953	1	1	1	1	1	1	20	0
Woman	68	21,4532871972318	Dilated cardiomyopathy	120	80	66	40	Non-smoker	0	0	0	0	0	0	1	379	197	4,5	143	402	72	74,2611641551449	1	1	0	0	0	0		0
Man	67	35,0830298372816	Ischaemic heart disease	160	100	100	30	Ex-smoker	1	1	1	1	0	0	3	1601	145	4,1	143	452	86	81,7738528392796	1	1	1	1	1	1	80	0
Man	68	26,643598615917	Ischaemic heart disease	120	70	67	48	Ex-smoker	0	0	1	0	0	9	1	153	152	3,3	144	277	89	78,365242364061	1	1	0	1	0	0		0
Man	68	30,9917355371901	Dilated cardiomyopathy	125	85	55	28	Smoker	1	0	1	0	1	0	2	1846	142	5,6	144	488	125	52,9523689108628	1	1	1	0	1	1	125	0
Man	67	29,0532879818594	Ischaemic heart disease	100	70	70	35	Non-smoker	1	0	1	1	0	12	2	1136	163	3,9	140	245	120	55,6737551560833	1	1	0	1	0	0		0
Man	67	24,1870464928783	Ischaemic heart disease	110	80	80	24	Ex-smoker	0	0	0	1	1	8	1	2362	154	4,1	143	427	88	79,6329252433319	1	1	0	1	0	0		0
Man	67	28,0816326530612	Ischaemic heart disease	121	94	76	22,5	Non-smoker	1	0	0	1	1	6	2,5	1534	145	2,3	147	506	97	71,1690373925089	0	0	1	1	1	1	60	0
Man	67	33,6900515259612	Ischaemic heart disease	130	80	68	30	Non-smoker	1	0	1	0	0	0	2,5	3178	112	2,3	142	491	129	51,2159399280037	1	1	1	1	1	1	80	0
Man	67	29,7441998810232	Ischaemic heart disease	100	60	64	20	Ex-smoker	0	0	0	0	0	1	2	799	150	3,1	142	492	93	74,7130301390919	1	1	1	1	1	1	40	0
Man	67	35,0199251298152	Ischaemic heart disease	120	80	60	37	Non-smoker	1	1	1	1	0	1	2,5	163	152	6	141	412	142	45,8442554361097	0	1	1	0	1	1	80	0
Man	68	29,8605512257756	Dilated cardiomyopathy	130	85	60	17,5	Ex-smoker	1	0	0	0	1	1	2	771	159	3,4	144		77	92,6209544224717	1	1	0	1	0	0		1
Man	67	31,2816326530612	Ischaemic heart disease	134	75	63	40	Non-smoker	1	0	0	0	0	2	1	443	138	3,1	143	304	84	84,0247786338406	1	0	1	1	1	1	20	0
Man	67	37,7229080932785	Ischaemic heart disease	120	90	88	43	Non-smoker	1	0	1	0	0	13	3	1891	154	3,6	143	278	96	72,0252327146686	1	1	1	1	1	1	40	1
Man	66	28,3446712018141	Ischaemic heart disease	140	90	60	40	Non-smoker	1	0	0	0	0	15	2	224	155	4	141	313	98	70,5466747299315	1	1	0	1	0	0		0
Man	66	28,378215191402	Ischaemic heart disease	130	80	70	44	Ex-smoker	1	0	0	0	0	6	1	456	143	4,2	145	488	90	77,8315327616084	1	1	0	1	0	0		0
Man	66	29,3944738389183	Ischaemic heart disease	130	80	82	30	Ex-smoker	1	0	1	1	0	7	3	1406	154	4	136	369	84	84,2816720685237	1	1	1	0	1	1	125	1
Man	67	29,8027757487217	Other	140	90	93	37	Ex-smoker	0	0	0	1	0	2	2	10865	128	5,1	143	840	151	42,7057423843227	1	1	0	1	0	1	20	0
Man	67	25,2595155709343	Ischaemic heart disease	130	85	61	30	Non-smoker	1	0	1	1	1	11	2	1712	135	2,9	144	604	169	37,5011353277342	1	1	1	1	1	1	40	0
Man	67	31,6990701606086	Dilated cardiomyopathy	110	80	93	27,5	Non-smoker	0	0	1	1	1	4	2	3398	120	5,6	140	440	779	6,42971091216314	0	1	0	1	0	1	1000	1
Man	66	36,2959222320414	Dilated cardiomyopathy	100	80	80	35	Non-smoker	1	0	1	1	0	2	2,5	1755	144	3,7	139	493	109	62,3966481231905	0	1	1	0	1	1	60	0
Man	66	36,1570247933884	Dilated cardiomyopathy	130	80	55	32	Non-smoker	1	0	0	1	1	1	2	2280	131	5,7	140	514	118	56,9376584229493	0	1	1	1	1	1	40	0
Man	67	22,1297397278372	Ischaemic heart disease	130	80	59	37,5	Non-smoker	0	0	0	0	0	6	2	506	140	3,3	144	278	91	76,6111367396745	1	1	1	1	1	0		0
Man	66	31,0952783480256	Dilated cardiomyopathy	139	80	90	22	Non-smoker	1	0	1	0	1	2	2,5	1336	155	4,2	140	456	76	94,6003087089003	1	1	1	0	1	1	20	0
Man	66	32	Dilated cardiomyopathy	130	78	72	42,5	Ex-smoker	1	0	1	0	0	3	2	606	160	3,5	140	274	104	65,8711075335793	1	1	0	1	0	0		0
Man	66	26,5432098765432	Ischaemic heart disease	125	75	75	40	Ex-smoker	1	0	1	1	0	1	2	2910	125	4,4	136	542	261	22,779715388028	1	1	1	1	1	1	40	1
Man	66	33,6900515259612	Ischaemic heart disease	111	81	64	35	Smoker	1	1	0	0	0	0	2	3378	120	3,3	141	467	145	44,888259311926	1	1	1	1	1	1	40	0
Man	67	22,2059897735573	Dilated cardiomyopathy	130	80	80	20	Non-smoker	0	0	0	0	1	1	2	1434	152	4,6	139	388	88	79,6329252433319	1	1	0	0	0	0		0
Man	66	33,6011687363039	Ischaemic heart disease	145	90	76	32	Ex-smoker	1	0	1	0	1	11	2	1417	142	3,7	141	425	154	41,8747789307331	1	1	0	1	0	1	20	0
Man	66	27,1808999081726	Ischaemic heart disease	140	80	65	44	Non-smoker	1	0	0	1	0	11	2	239	148	5,7	144	282	94	74,0221842405122	1	1	0	1	0	0		0
Woman	66	28,3446712018141	Dilated cardiomyopathy	140	90	76	27	Non-smoker	1	0	1	0	1	10	2	2450	132	4,3	144	319	69	78,4735850459255	1	1	0	1	0	1	20	0
Woman	66	19,7231833910035	Dilated cardiomyopathy	130	85	57	37	Ex-smoker	1	0	0	1	0	0	2	1432	119	3,7	139	137	49	116,484748959354	1	1	1	1	1	1	20	0
Man	66	36,7283950617284	Dilated cardiomyopathy	130	80	73	43	Non-smoker	1	0	1	1	0	11	2	311	144	4,9	140	446	68	107,556374307803	1	1	1	1	1	1	20	0
Man	65	24,7251829329413	Ischaemic heart disease	100	70	78	31	Non-smoker	1	0	0	0	1	0	2,5	2672	130	3	137	400	129	51,5319908443336	1	1	1	1	1	1	20	0
Man	66	29,0123456790123	Ischaemic heart disease	130	80	61	45	Ex-smoker	0	0	0	0	0	5	1	293	153	3,1	143	385	112	60,4719315811794	1	1	0	1	0	0		0
Man	65	30,5858119284667	Ischaemic heart disease	125	74	57	48	Non-smoker	0	0	0	0	0	2	1		150	3,8	143	425	95	73,3507242172513	1	1	0	1	0	0		0
Man	65	33,2515495867769	Ischaemic heart disease	100	80	70	35	Non-smoker	1	0	1	0	0	18	2	107	151	3,8	142	395	93	75,1740803838095	1	1	0	1	0	0		0
Man	65	22,9853975121687	Ischaemic heart disease	110	70	60	35	Non-smoker	1	0	1	0	0	20	2	445	131	3,9	141	381	79	90,7477327304314	1	1	0	1	0	0		0
Man	65	28,4055043555107	Ischaemic heart disease	120	80	70	25	Non-smoker	0	0	1	0	0	9	2	855	142	3	142	331	94	74,2519568452356	1	1	0	1	0	0		0
Man	65	27,681660899654	Dilated cardiomyopathy	140	80	80	25	Ex-smoker	1	0	0	0	1	0	2	560	154	4,2	137	288	92	76,1178116233659	1	1	1	0	1	1	20	0
Man	65	22,7903579254931	Ischaemic heart disease	140	90	90	37,5	Non-smoker	1	0	0	1	0	0	1	992	134	2,8	146	297	72	101,003342418743	1	1	0	1	0	0		0
Man	65	29,6679712157556	Dilated cardiomyopathy	130	70	75	27	Non-smoker	1	0	1	0	1	4	2	3300	111	3,1	146	660	132	50,1828277874137	1	1	1	1	1	1	40	1
Man	66	26,4462809917355	Dilated cardiomyopathy	110	80	57	32,5	Non-smoker	0	0	0	0	0	3	2	156	148	6,7	138	288	74	97,5569096549938	1	1	1	0	1	1	10	0
Man	64	23,8754325259516	Ischaemic heart disease	120	70	77	19	Ex-smoker	1	0	1	0	0	2	3	7513	121	4,6	145,5	490	171	37,3410746024964	1	1	0	1	0	1	80	0
Man	64	30,6425356698267	Ischaemic heart disease	120	70	80	45	Non-smoker	1	0	0	0	0	1	2	335	134	3,3	144	471	97	71,833948997297	1	1	0	1	0	0		1
Man	64	29,5507860369035	Ischaemic heart disease	154	90	65	45	Non-smoker	0	0	0	0	0		1,5	339	155	4,2	144	380	108	63,4590124751159	1	1	0	1	0	0		0
Man	64	27,170631566236	Ischaemic heart disease	125	80	60	40	Non-smoker	1	0	0	0	1	9	2	1270	144	4	143	423	89	79,3356265032699	1	1	0	1	0	0		0
Man	64	36,0688180280251	Ischaemic heart disease	130	80	75	30	Ex-smoker	1	0	1	0	1	10	2	1273	135	4,7	139	457	123	54,6152372679893	1	1	1	1	1	1	125	0
Man	64	34,2857142857143	Ischaemic heart disease	120	85	70	30	Ex-smoker	0	0	0	0	1	11	2	1121	151	4,6	141	353	138	47,8237753495308	1	1	0	1	0	1	80	0
Man	64	23,1481481481482	Ischaemic heart disease	120	80	67	45	Ex-smoker	1	0	0	0	0	3	1	66	165	3,5	147	312	89	79,3356265032699	1	1	0	1	0	0		0
Woman	64	41,7777777777778	Ischaemic heart disease	110	82	88	48	Non-smoker	1	1	1	0	0	0	2	373	149	3,8	141	410	120	41,6958729454861	1	0	1	1	1	1	250	0
Woman	64	31,9559228650138	Ischaemic heart disease	130	80	67	44	Smoker	1	0	1	0	0	8	2	190	151	3,6	144	378	83	63,804617577069	1	1	0	1	0	0		0
Woman	64	20,4491374182035	Ischaemic heart disease	120	80	58	46	Ex-smoker	0	0	0	0	0	3	1	922	148	4,9	142	181	85	62,0752944572529	1	0	0	1	0	0		0
Woman	64	23,1246703720232	Ischaemic heart disease	120	70	77	25	Non-smoker	0	0	0	0	0	7	2	766	147	4,3	143	382	84	62,9288698843301	1	1	1	1	1	1	60	0
Man	63	32,1119524067063	Ischaemic heart disease	140	85	72	37	Non-smoker	0	0	1	0	0	1	2	850	173	3,9	144	442	103	67,2416821148343	1	1	0	1	0	1	20	0
Man	64	26,7755102040816	Dilated cardiomyopathy	140	70	68	37,5	Ex-smoker	0	0	0	0	0	9	2	2497	127	6	142	415	100	69,3528516868558	1	1	1	0	1	0		0
Man	64	34,4780962682531	Ischaemic heart disease	130	80	82	27	Ex-smoker	1	0	0	0	0	7	2,5	244	149	3,6	142	469	93	75,4110522367407	1	1	1	1	1	1	60	0
Man	63	27,7703126399713	Dilated cardiomyopathy	125	80	66	38	Smoker	1	0	0	1	0	6	1	510	156	5,2	135	492	95	73,8175600468667	1	1	1	0	1	1	40	0
Man	63	25,6172839506173	Dilated cardiomyopathy	110	65	100	45	Non-smoker	1	0	0	1	0	9	2	1863	135	5	142	359	83	86,2653935412523	1	1	1	0	1	1	40	0
Man	63	29,3775826446281	Ischaemic heart disease	120	70	64	40	Non-smoker	0	0	0	0	0	17	1	78	148	5,6	143	367	89	79,58966172219	1	1	0	1	0	0		0
Man	63	31,6990701606086	Ischaemic heart disease	140	80	55	30	Ex-smoker	0	0	0	0	0	1	2	471	126	3,3	138	355	87	81,7047882857305	0	1	1	1	1	1	20	0
Woman	63		Ischaemic heart disease	113	55	65	32,5	Non-smoker	1	0	1	0	0	2	2		129	3,7	136	230	53	107,409396954754	1	1	1	1	1	1	40	1
Man	62	23,3886865581877	Ischaemic heart disease	105	75	93	30	Non-smoker	1	0	1	0	0	1	2	3662	104	2,5	139	370	89	79,8485947470554	1	1	1	1	1	1	80	0
Man	63	29,8468139561143	Ischaemic heart disease	124	79	69	45	Non-smoker	0	0	0	0	0	8	2	78	158	2	145	280	73	100,041028029304	1	1	0	1	0	0		0
Man	62	34,1142374109407	Dilated cardiomyopathy	150	100	70	22	Non-smoker	1	0	1	0	1	5	2	264	156	3,8	141	372	99	70,6155474760803	1	1	0	1	0	0		0
Man	63	27,170631566236	Dilated cardiomyopathy	120	63	75	35	Smoker	1	1	0	0	1	5	2	269	144	4	142	550	76	95,4979042800145	1	1	1	0	1	1	20	0
Man	62	32,8241383663679	Ischaemic heart disease	135	80	80	28	Smoker	1	1	0	0	1	2	2	524	147	4,8	145	530	87	81,9706025575722	1	1	1	1	1	1	40	0
Man	62	26,5118040651433	Ischaemic heart disease	130	80	60	48	Non-smoker	1	0	0	0	1	4	1	253	156	4,2	143	288	92	76,8514723539406	1	1	0	1	0	0		0
Woman	63	33,0337896475463	Ischaemic heart disease	140	80	70	42,5	Non-smoker	1	0	0	0	0	14	2	989	144	5,9	141	281	111	45,7671547702855	1	1	0	0	0	0		0
Man	62	25,0995015956112	Ischaemic heart disease	120	70	78	37,5	Smoker	0	0	0	0	0	6	3	122	160	7,5	139	304	68	108,930139501313	0	1	0	0	0	0		0
Man	82	39,9488155800381	Dilated cardiomyopathy	120	70	60	28	Ex-smoker	1	1	1	1	1	2	2,5	240	151	2,6	138	370	102	64,4599623921086	1	1	1	1	1	1	60	0
Man	62	37,9774305555556	Ischaemic heart disease	145	85	88	30	Ex-smoker	1	0	1	0	1	15	3	1310	135	3,5	138	452	87	81,9706025575722	1	1	1	1	1	1	40	0
Man	62	26,528510346119	Dilated cardiomyopathy	140	80	85	32	Non-smoker	1	0	0	0	1	1	1,5	906	148	3,6	141	364	100	69,8012733115323	1	1	0	0	0	1	40	0
Man	62	29,6083758127041	Ischaemic heart disease	120	70	66	29	Non-smoker	1	0	1	0	0	1	2	1392	135	3,4	146	406	116	58,8137438172729	1	1	1	1	1	1	40	0
Woman	62	23,8054016620499	Ischaemic heart disease	130	80	69	45	Non-smoker	1	0	0	0	0	25	3	482	154	4,5	145	296	63	88,2730751521898	1	1	0	1	0	0		0
Man	61	31,0204081632653	Ischaemic heart disease	130	72	67	33	Smoker	1	0	1	0	1	23	2	548	152	4,3	146	464	99	70,8490264612827	1	0	0	1	0	0		0
Man	61	27,458654210327	Ischaemic heart disease	110	70	60	32	Ex-smoker	1	0	1	1	0	2	2	1806	133	4,3	146	397	95	74,3025743630602	1	1	0	1	0	1	10	0
Man	62	24,8356464572681	Dilated cardiomyopathy	129	79	75	45	Non-smoker	0	0	0	0	0	0	2	80	145	4,3	142	323	66	112,748206819822	1	1	1	1	1	1	20	0
Man	61	27,1314117909924	Ischaemic heart disease	130	80	54	40	Non-smoker	1	0	0	0	0	6	1	41	164	5,7	142	377	90	79,0862613587216	1	1	0	1	0	0		0
Man	61	24,9770431588613	Dilated cardiomyopathy	115	70	68	30	Smoker	0	0	0	0	0	8	2	145	135	3,3	140	381	128	52,6716103675313	1	1	1	0	1	1	20	0
Woman	61	43,0277170210477	Ischaemic heart disease	130	85	66	35	Non-smoker	1	0	1	1	1	5	2	1111	126	4,4	137	417	130	38,3892986825886	1	1	1	1	1	1	250	0
Man	60	31,7901234567901	Ischaemic heart disease	150	70	63	35	Non-smoker	0	0	1	1	0	5	2,5	344	159	4	144	375	125	54,3150269303753	1	1	1	1	1	1	60	0
Man	61	27,7634297520661	Ischaemic heart disease	145	75	62	37,5	Ex-smoker	1	0	1	1	0	9	2,5	1178	157	4,4	141	401	129	52,2007058914233	1	1	1	1	1	1	40	0
Man	60	28,3950617283951	Ischaemic heart disease	160	100	62	46	Ex-smoker	1	0	0	0	0	0	2	135	148	4,5	142	350	79	92,2343073851135	1	1	0	1	0	0		0
Man	60	27,4405991735537	Ischaemic heart disease	120	90	74	47	Non-smoker	1	1	1	0	0	17	2	315	149	4,9	146	433	203	31,0387145181051	1	1	0	1	0	1	20	0
Woman	61	29,3575219240468	Ischaemic heart disease	125	80	61	49	Non-smoker	0	0	0	0	0	1	2	111	158	4,7	142	257	57	99,4079741576577	1	1	0	1	0	0		0
Woman	61	37,5776274672679	Ischaemic heart disease	135	80	100	20	Non-smoker	1	1	1	0	0	12	3	1961	174	5,1	141	412	100	51,9637885420899	1	1	0	1	0	1	125	1
Man	60	29,6679712157556	Ischaemic heart disease	130	90	81	20	Non-smoker	1	0	1	1	0	5	2	347	152	4,3	144	366	73	101,036797832798	1	1	0	1	0	1	40	0
Man	59	31,1418685121107	Ischaemic heart disease	115	75	70	27	Ex-smoker	0	1	0	0	0	4	3,5	897	109	3,4	143	472	99	71,3301085803055	1	1	1	1	1	1	40	0
Man	59	25,469387755102	Ischaemic heart disease	120	80	70	33	Non-smoker	0	0	1	1	0	5	2,5	129	169	5,8	139	405	96	73,9085865452516	1	1	1	1	1	1	10	0
Man	59	41,0301729579599	Dilated cardiomyopathy	130	70	75	17	Non-smoker	1	0	1	1	1	4	2	1577	152	3,9	141	331	97	73,0300029755439	1	1	1	0	1	1	80	0
Man	60	22,096807907074	Ischaemic heart disease	110	80	52	37,5	Non-smoker	1	0	0	0	0	3	2,5	1466	99	3,3	131	335	87	82,5180462317796	1	1	0	0	0	1	20	0
Man	60	27,6134122287968	Dilated cardiomyopathy	120	80	74	42,5	Non-smoker	0	0	0	0	0	8	2,5	452	142	6	145	448	81	89,6112308163826	1	1	0	0	0	0		0
Man	59	25,7116620752984	Ischaemic heart disease	135	90	66	39	Ex-smoker	1	0	1	0	0	18	1	148	150	3,1	138	324	80	91,2157964851233	1	1	0	1	0	0		0
Man	59	29,2358581977346	Ischaemic heart disease	115	69	61	36	Non-smoker	0	0	1	0	0	3	2	1088	144	4,6	141	469	73	101,382108466352	1	1	1	1	1	1	80	0
Woman	60	31,9921713274869	Dilated cardiomyopathy	130	90	63	42	Ex-smoker	1	0	0	0	0	1	3	145	148	4,5	139	397	75	72,6670218327123	1	1	1	0	1	1	40	0
Woman	59	41,1386593204775	Dilated cardiomyopathy	110	90	69	27	Non-smoker	1	0	1	0	1	1	3	58	139	5,1	143	496	80	67,6821209919615	1	1	1	0	1	1	60	0
Woman	59	31,2213039485767	Dilated cardiomyopathy	125	75	43	23	Ex-smoker	0	0	0	0	0	0	2	283	130	5	141	342	73	75,2255244820335	1	1	1	0	1	1	40	0
Woman	59	20,9839876033058	Dilated cardiomyopathy	100	50	78	34	Non-smoker	0	0	0	0	1	3	2	395	132	5	141	219	89	59,8471863428432	1	1	0	0	0	0		0
Woman	59	43,2835259136588	Dilated cardiomyopathy	140	90	53	30	Non-smoker	1	0	0	0	0	6	2,5	93	124	5	146	495	77	70,7342101083805	1	1	1	0	1	1	40	0
Man	59	26,0185185185185	Ischaemic heart disease	170	89	59	45	Non-smoker	0	0	0	0	0	2	1	101	158	4	142	415	73	101,382108466352	1	1	0	1	0	0		0
Man	59	38,0622837370242	Ischaemic heart disease	120	70	72	25	Smoker	0	1	0	0	1	11	3	407	177	4,2	144	433	131	51,6303209177621	1	1	1	1	1	1	40	0
Man	59	30,0947300023939	Other	145	100	120	32,5	Ex-smoker	1	1	0	1	0	0	2,5	12977	119	3,6	142	274,5	80	91,2157964851233	0	1	0	0	0	1	40	0
Man	58	32	Ischaemic heart disease	120	70	84	38	Ex-smoker	1	1	1	0	1	0	2	1200	151	3,7	142	398	79	92,8712544970022	1	1	1	1	1	1	40	0
Man	58	23,5478806907378	Ischaemic heart disease	130	80	78	23	Ex-smoker	0	0	1	0	0	3	2	888	173	6	139	339	77	95,6605070442741	1	1	1	1	1	1	40	0
Man	58	34,2627599243856	Dilated cardiomyopathy	150	90	86	30	Ex-smoker	0	0	0	1	0	2	2	405	160	4,4	143	428	103	68,3799561624737	0	1	1	1	1	1	20	0
Man	58	25,7370814149675	Dilated cardiomyopathy	115	75	75	25	Non-smoker	0	0	0	1	0	3	2	1462	154	6,3	140	507	125	54,6901129533126	1	1	1	0	1	1	40	0
Woman	59	34,6020761245675	Dilated cardiomyopathy	130	70	60	30	Smoker	1	0	1	0	1	0	3	1865	138	3,9	143	370	76	71,8093374079963	1	1	1	1	1	1	20	0
Woman	58	22,038567493113	Ischaemic heart disease	140	80	54	34	Ex-smoker	1	0	0	0	1	1	2	681	145	3,1	143	229	106	49,0844480902056	1	1	1	1	1	1	20	0
Man	57	36,0184365556607	Dilated cardiomyopathy	140	90	80	30	Non-smoker	0	0	1	0	1	6	2	160	151	3,1	138	346	76	97,4579735553366	1	1	1	1	1	1	20	0
Woman	58	33,0578512396694	Dilated cardiomyopathy	115	80	78	30	Ex-smoker	0	1	1	0	0	6	2,5	20	142	4	147	398	63	89,4762731325763	1	1	0	1	0	1	40	0
Man	57	24,8356464572681	Dilated cardiomyopathy	120	80	96	22,5	Non-smoker	1	0	0	1	0	5	2	1060	164	7,4	142	429	95	75,3326459800916	1	1	0	0	0	1	60	0
Man	57	31,8772882211842	Ischaemic heart disease	95	60	73	49	Non-smoker	0	0	0	0	0	12	2	44	153	3,6	142	435	98	72,6777328116662	1	1	0	1	0	0		0
Man	56	39,3574043681353	Ischaemic heart disease	130	75	60	37	Non-smoker	1	0	1	0	0	3	2	183	143	3,5	140	489	87	83,6818881951215	1	1	1	1	1	1	20	0
Man	56	27,4285714285714	Ischaemic heart disease	110	70	69	19	Smoker	0	0	0	0	0	0	2	2136	153	4,8	142	434	98	72,9393346222033	1	1	1	1	1	1	40	0
Man	56	26,8274207802045	Dilated cardiomyopathy	120	80	80	17	Smoker	0	0	0	0	0	0	2	3681	153	5,1	142	281	66	115,102031007642	1	1	1	1	1	1	20	0
Man	56	34,2857142857143	Ischaemic heart disease	120	85	54	37	Ex-smoker	1	0	1	0	0	6	2	217	136	3,4	144	413	144	46,7828173914354	1	1	1	1	1	1	125	0
Woman	57	28,0403781445281	Ischaemic heart disease	120	70	75	35	Ex-smoker	1	0	0	0	0	6	3	907	127	5,4	142	406	105	49,79981351849	1	1	1	1	1	1	60	0
Man	55	29,3746295962277	Ischaemic heart disease	130	90	90	45	Ex-smoker	1	0	0	1	0	6	2	890	145	4,5	144	464	100	71,5196255640425	1	1	0	1	0	0		0
Man	55	27,7574872169467	Ischaemic heart disease	140	90	93	20	Non-smoker	1	0	1	0	0	0	2	1437	147	5,3	137	388	102	69,9037757022326	0	1	1	1	1	1	60	0
Man	55	31,9507898115799	Ischaemic heart disease	130	90	62	35	Ex-smoker	0	0	1	0	0	5	2	353	150	3,8	140	354	86	85,1165513998507	1	1	1	1	1	1	20	0
Man	55	30,1109905115367	Dilated cardiomyopathy	170	100	73	27,5	Non-smoker	0	0	0	0	0	3	1	95	149	6,4	140		89	81,8142897284492	1	1	0	0	0	0		0
Man	54	26,5731292517007	Dilated cardiomyopathy	110	80	51	33	Non-smoker	1	0	1	0	0	0	2	852	161	4,5	143	381	86	85,4341911439152	1	1	1	1	1	1	40	0
Man	55	30,0041495100386	Dilated cardiomyopathy	125	80	69	22	Non-smoker	0	0	1	0	1	3	2,5	426	145	3,9	138	239	81	91,2081234096433	1	1	1	0	1	1	20	0
Man	54	25,390625	Ischaemic heart disease	145	90	52	45	Ex-smoker	0	0	0	0	1	0	2	240	174	4,2	143	496	100	71,7865240131236	1	1	0	1	0	0		0
Man	54	25,7703993055556	Dilated cardiomyopathy	110	70	52	30	Non-smoker	1	0	0	1	0	5	1	110	162	5,6	141	395	97	74,3546859173967	1	1	1	0	1	1	20	0
Man	54	36,6257088846881	Dilated cardiomyopathy	130	80	72	33	Ex-smoker	1	1	0	0	0	6	2	422	152	3,3	138	512	72	104,877233766635	1	1	0	1	0	1	20	0
Man	54	28,3446712018141	Ischaemic heart disease	120	80	68	30	Ex-smoker	1	1	0	0	0	0	2	205	134	4	141	257	97	74,3546859173967	1	1	1	1	1	1	20	0
Man	54	31,0735407130208	Ischaemic heart disease	130	89	81	25	Non-smoker	0	0	1	0	0	0	2,5	134	145	3	140	477	87	84,3019668510427	0	1	1	1	1	1	120	0
Man	54		Ischaemic heart disease	125	80	60	37	Non-smoker	0	0	0	0	1	6	2	105	169	3,4	142	360	87	84,3019668510427	1	1	1	1	1	1	20	0
Man	54	31,561671506123	Ischaemic heart disease	130	80	81	40	Smoker	1	0	1	0	0	1	2	422	157	3,9	139	392	89	82,1196060226689	1	1	0	1	1	0		0
Man	53	25,6611520347784	Other	150	90	53	42,5	Non-smoker	1	0	0	1	1	3	1	340	147	5,8	145	262	97	74,6373609627686	1	1	0	1	0	0		0
Man	53	34,4780962682531	Ischaemic heart disease	125	70	70	25	Smoker	1	0	0	0	0	14	3	254	156	3,3	140	367	96	75,5352817673206	1	1	1	1	1	0		0
Man	54	28,3950617283951	Ischaemic heart disease	110	70	69	35	Non-smoker	0	0	0	1	0	6	3	171	161	4,8	141	358	91	80,0403829917871	1	1	1	1	1	0		0
Man	53		Other	124	76	79	35	Non-smoker	1	0	0	0	0	5	1	165	167	6,3	142	352	84	88,1196087860927	1	1	1	1	1	1	40	0
Man	53	35,9183673469388	Dilated cardiomyopathy	130	90	85	23	Non-smoker	0	0	1	1	0	5	2	2250	136	4,6	143	525	94	77,3929343910354	1	1	0	0	0	1	125	0
Man	52	30,1895906291511	Ischaemic heart disease	90	65	76	30	Ex-smoker	0	0	1	0	1	4	2	1499	163	6,2	141	360	75	100,820647280038	1	1	1	1	1	0		0
Man	52	42,4172461005665	Ischaemic heart disease	135	85	75	32	Smoker	1	1	1	1	1	1	2,5	631	178	5,5	142	677	78	96,3591605214483	1	1	0	0	0	1	80	0
Man	53	32,2544137618832	Ischaemic heart disease	125	80	72	39	Smoker	0	0	0	0	0	7	1	89	164	4,5	139	376	76	98,9081254545395	1	1	1	1	1	1	40	0
Woman	53	23,4375	Dilated cardiomyopathy	110	80	86	15	Ex-smoker	0	0	0	0	0	4	2	2847	160	5,2	142	516	72	78,1147524701802	1	1	1	0	1	1	40	0
Woman	53	24,6904054627522	Ischaemic heart disease	140	90	55	47	Non-smoker	1	0	0	0	0	9	1	397	148	5,2	142	342	73	76,8812049242191	1	1	0	1	0	0		0
Man	52	31,5581854043393	Ischaemic heart disease	130	80	76	49	Non-smoker	1	0	1	0	0	8	2	130	159	3,5	140	196	60	130,431844635412	1	1	1	1	1	1	20	0
Man	49	33,9100346020761	Ischaemic heart disease	120	80	67	33	Ex-smoker	1	0	1	0	1	7	1	281	151	3,5	139	341	90	82,6824235343791	1	1	0	1	0	0		0
Man	49	36,01108033241	Dilated cardiomyopathy	120	70	70	35	Smoker	1	0	0	0	0	0	2	332	148	4,1	144	364	86	87,1360444217314	1	1	1	1	1	1	20	0
Woman	50	22,4996371026274	Ischaemic heart disease	120	80	62	25	Non-smoker	1	0	1	0	0	1	2,5	284	135	2,7	139	309	110	48,4690707800439	1	1	1	1	1	1	80	0
Man	49	36,1681990265008	Ischaemic heart disease	160	100	59	49	Smoker	1	0	0	0	0	1	2	243	149	6,5	143	421	100	73,2165150923271	1	1	1	1	1	1	20	0
Man	48	30,4367155706029	Dilated cardiomyopathy	130	80	70	40	Ex-smoker	0	0	0	0	0	6	1	217	139	5,2	142	488	98	75,2578826586592	1	1	0	1	0	0		0
Man	47	28,0864197530864	Dilated cardiomyopathy	135	80	73	47	Smoker	0	1	0	0	0	2	2	91	161	5,1	141	340	77	99,8326722220402	0	1	0	1	0	0		0
Man	47	34,9934212368075	Other	125	80	49	45	Non-smoker	0	0	0	1	0	0	2	460	170	4,3	143	383	74	104,517638431222	1	1	0	0	0	1	40	0
Man	47	37,6543209876543	Dilated cardiomyopathy	130	80	76	35	Ex-smoker	0	0	1	0	1	0	2	138	142	4,1	144	352	110	66,1478654301256	1	1	1	0	1	1	80	0
Man	46	28,3269742166724	Ischaemic heart disease	135	100	100	28	Non-smoker	0	0	0	0	1	0	2	1060	162	4,7	147,5	416	100	74,1615875828629	1	1	1	0	1	1	20	0
Man	46	22,9853975121687	Ischaemic heart disease	130	80	57	32	Non-smoker	1	0	0	0	0	2	1	703	145	5	146	258	68	115,734738032428	1	1	1	1	1	1	20	0
Man	44	35,9183673469388	Dilated cardiomyopathy	130	90	82	18	Ex-smoker	0	0	1	0	0	8	3	2912	155	5,4	137	443	84	91,5123416980222	1	1	1	0	1	1	40	1
Man	45	42,8951356916126	Dilated cardiomyopathy	130	70	100	25	Smoker	1	1	1	0	0	0	2	984	141	4	146	490	118	61,5410470954701	1	1	0	0	0	1	20	0
Man	42	21,6049382716049	Dilated cardiomyopathy	105	75	77	21	Non-smoker	0	0	0	0	1	9	2	503	148	4,3	141	269	83	93,6662500483271	1	1	1	0	1	0		0
Man	39	28,6340394448503	Dilated cardiomyopathy	120	80	65	25	Non-smoker	1	0	0	0	0	0	2	615	179	6,3	140	374	94	82,3650942568356	1	1	0	0	0	1	80	0
Man	39	26,7949380165289	Dilated cardiomyopathy	140	80	63	42,5	Non-smoker	0	0	0	0	1	16	2	63	145	6,3	141	330	90	86,60378774064	1	1	0	1	0	0		0
Man	26	26,1224489795918	Other	130	70	67	39	Non-smoker	0	0	0	0	0	26	2	256	160	3,7	144	284	65	136,891743496429	0	1	0	0	0	0		0
Man	87	28,3059950645957	Ischaemic heart disease	134	85	70	35	Ex-smoker	1	0	0	1	0	16	3	6822	120	5,28	145	317	124	50,8379260532564	1	1	0	0	0	0		1
Woman	87	20,1347797501644	Ischaemic heart disease	150	75	66	30	Non-smoker	1	0	0	0	0	9	2	2911	146	3,85	142	219	80	62,5510364279152	1	1	0	1	0	1	20	0
Man	85	29,3523545006944	Ischaemic heart disease	118	62	50	45	Non-smoker	1	0	1	0	0	12	2		142	2,92	137	300	73	94,1395754819121	1	1	1	1	1	1	40	0
Woman	85	26,2984878369494	Ischaemic heart disease	122	78	75	25	Non-smoker	1	0	0	0	0	13	3	5174	151	6,72	139	384	139	33,2209189703172	1	1	1	1	1	1	20	1
Man	83	22,9209710743802	Dilated cardiomyopathy	138	82	61	20	Non-smoker	0	1	0	1	1	2	3	2620	133	4,15	141	342	62	114,215749920944	1	1	1	1	1	0		0
Man	84	28,3737024221453	Ischaemic heart disease	115	75	71	35	Non-smoker	0	0	0	0	1	19	3	1602	120	4,5	140	412	149	41,4222045755493	1	1	1	1	1	1	40	0
Man	83	29,3374114415905	Ischaemic heart disease	126	82	62	25	Non-smoker	1	0	1	0	1	9	2	2098	131	4,02	139	435	106	61,5096189758613	1	1	1	0	1	1	40	0
Man	82	31,1418685121107	Ischaemic heart disease	134	70	65	40	Non-smoker	1	0	0	1	1	2	3	523	142	5,46	144	152	87	77,4478611468666	0	1	0	0	0	0		0
Man	81	27,0416441319632	Ischaemic heart disease	148	83	79	30	Non-smoker	1	0	1	0	0	0	2	2365	134	3,59	141	563	93	71,889767090348	1	1	1	1	1	1	80	0
Man	81	21,1327134404058	Ischaemic heart disease	130	70	80	35	Non-smoker	0	0	0	0	0	3	2	1376	157	3,61	140	324	103	63,8972609521643	1	1	1	1	1	1	40	1
Woman	79	30,0621019738143	Dilated cardiomyopathy	164	94	67	30	Non-smoker	1	0	1	1	0	6	3	1168	160	5,6	141	365	105	46,6070926684069	1	1	0	0	0	1	80	0
Man	80	25,6611520347784	Ischaemic heart disease	105	60	80	35	Ex-smoker	1	1	0	1	0	3	3		146	3,73	143	424	75	92,3784971577331	1	1	0	1	0	1	20	1
Man	79	28,3737024221453	Dilated cardiomyopathy	140	80	65	30	Ex-smoker	1	0	1	1	0	1	2	811	157	3,41	142	383	83	82,3918851794402	1	1	0	1	0	0		0
Man	79	37,6492523934168	Ischaemic heart disease	132	88	65	25	Ex-smoker	1	0	1	0	1	9	3	975	132	4,59	144	552	140	45,068053930116	1	1	0	1	0	1	250	0
Man	78	23,1836734693878	Dilated cardiomyopathy	118	74	72	25	Non-smoker	1	0	0	1	1	7	2	2975	145	3,51	142	549	154	40,4785308738511	1	1	1	1	1	1	40	0
Woman	79	23,8751147842057	Dilated cardiomyopathy	118	74	65	25	Non-smoker	1	0	0	0	1	9	3	1397	154	4,91	140	523	94	52,9559691796888	1	1	1	0	1	1	40	0
Woman	79	26,291723822588	Ischaemic heart disease	130	84	65	20	Ex-smoker	1	0	1	0	1	2	3	3096	121	4,52	143	223	65	81,0592255691553	1	1	0	1	0	1	20	0
Man	78	31,7417889003976	Dilated cardiomyopathy	118	66	70	30	Non-smoker	1	0	0	0	1	7	2	1123	145	5,05	141	448	87	78,2381254084859	1	1	1	0	1	1	40	0
Man	77	29,320987654321	Dilated cardiomyopathy	130	70	65	25	Non-smoker	1	0	0	0	1	8	2	9999	139	4,17	142	415	219	27,0326568970804	1	1	0	0	0	1	80	0
Woman	77	30,119375573921	Ischaemic heart disease	105	65	90	30	Non-smoker	1	0	1	1	1	0	2	678	128	3,01	130	350	73	71,2673426500827	0	1	1	1	1	1	125	0
Man	77	28,0557057869118	Dilated cardiomyopathy	140	85	70	20	Ex-smoker	1	0	1	1	0	1	2		114	3,96	141	350	105	63,1406123873477	1	1	1	0	1	1	20	0
Man	77	28,3553875236295	Ischaemic heart disease	105	60	84	35	Ex-smoker	1	0	1	0	0	8	2	127	141	3,76	142	547	138	46,0617861945285	1	1	1	1	1	1	20	0
Man	76	31,0952783480256	Ischaemic heart disease	136	92	74	30	Non-smoker	1	0	1	1	1	1	3	2017	142	3,95	141	393	213	27,9874697021549	0	1	0	0	0	1	60	0
Man	76	24,2214532871972	Dilated cardiomyopathy	118	60	72	25	Non-smoker	1	0	0	0	1	2	2	2161	153	4,96	145	322	89	76,6156748204418	1	1	0	0	0	1	40	1
Woman	77	30,1102788964583	Dilated cardiomyopathy	125	75	70	20	Ex-smoker	1	1	1	0	0	3	3	203	130	4,72	139	420	112	43,4878110358131	1	1	1	1	1	1	125	0
Man	76	30,1162131519274	Ischaemic heart disease	130	88	54	45	Ex-smoker	1	1	1	0	0	9	2		116	4,95	139	321	102	65,4619744998044	0	1	0	0	0	0		0
Man	75	29,0547520661157	Ischaemic heart disease	120	70	75	30	Ex-smoker	1	0	1	0	0	1	3	2531	141	5,55	139	429	86	79,9227113653341	1	1	1	0	1	1	125	0
Man	75	26,3656030286641	Dilated cardiomyopathy	136	78	80	20	Ex-smoker	0	1	0	0	1	10	3	184	128	3,49	143	355	61	118,798454831849	1	1	1	0	1	1	20	0
Man	75	27,0416441319632	Ischaemic heart disease	132	72	75	25	Ex-smoker	1	0	0	0	0	33	3	3219	110	3,8	136	526	140	45,5459398647549	1	1	1	1	1	1	80	1
Man	75	22,77318640955	Ischaemic heart disease	115	72	59	35	Smoker	1	0	0	0	0	0	2	669	132	3,08	146	360	105	63,4788383199039	1	1	0	1	0	1	20	0
Man	75	29,9382716049383	Dilated cardiomyopathy	120	90	82	25	Ex-smoker	1	1	1	1	1	2	2	1026	144	3,44	145	463	147	43,0523851918129	1	1	1	1	1	1	40	0
Man	75	29,0612244897959	Hypertrophic cardiomyopathy	122	66	70	30	Non-smoker	1	0	0	1	0	3	3	4103	127	4,5	139	401	98	68,739525546232	1	1	1	0	1	1	80	1
Woman	75	28,0403781445281	Other	128	76	84	40	Non-smoker	1	0	1	1	1	0	2	1631	151	5,67	141	424	80	64,4643312785517	1	1	1	0	1	1	125	0
Man	75	24,4897959183673	Dilated cardiomyopathy	160	92	75	25	Non-smoker	1	0	1	1	0	5	2		117	4,02	141	342	62	116,590029421118	1	1	1	0	1	1	125	0
Man	75	21,4691504822301	Other	112	68	65	40	Non-smoker	1	0	0	1	0	8	2	329	112	4,08	141	268	93	73,0217268198459	1	1	0	1	0	0		0
Man	74	27,0416441319632	Ischaemic heart disease	120	75	69	15	Ex-smoker	0	0	1	1	1	6	3	1861	145	6,2	145	427	142	44,9287224429385	1	1	1	0	1	1	250	0
Man	75	28,734693877551	Ischaemic heart disease	110	78	65	35	Smoker	0	0	1	0	0	0	2	1535	156	2,57	144	367	114	57,7315507129353	1	1	1	1	1	1	20	0
Man	74	29,218407596786	Ischaemic heart disease	126	78	60	25	Non-smoker	1	0	0	0	0	1	2	2521	143	2,53	140	411	72	98,3791618108646	1	1	1	1	1	1	60	1
Man	74	29,2839029102765	Dilated cardiomyopathy	135	80	70	25	Non-smoker	1	0	0	1	1	1	2	2575	157	2,76	142	391	132	48,8790213947275	1	1	1	1	1	1	60	0
Man	75	26,1224489795918	Dilated cardiomyopathy	130	80	64	30	Non-smoker	1	0	0	1	1	6	3	2524	136	5,11	138	519	93	73,0217268198459	0	1	0	1	1	1	125	0
Woman	75	29,0005948839976	Dilated cardiomyopathy	118	84	105	25	Non-smoker	1	0	1	0	1	3	2	1078	132	5,63	137	282	53	103,674266963081	1	1	1	0	1	0		0
Man	74	30,4779662232421	Dilated cardiomyopathy	110	75	70	25	Non-smoker	0	0	1	1	0	14	2	2749	112	3,83	144	408	156	40,3087223249188	1	1	0	0	0	1	60	0
Man	73	22,5981404958678	Dilated cardiomyopathy	100	80	76	25	Ex-smoker	0	0	0	0	0	11	2	287	154	6,08	142	510	116	56,8957462273716	1	1	1	1	1	1	40	0
Man	73	29,296875	Ischaemic heart disease	126	76	70	20	Non-smoker	1	0	1	0	1	8	3	1212	135	3,49	134	341	128	50,7860004831958	1	1	0	1	0	1	40	0
Man	73	30,9244791666667	Dilated cardiomyopathy	135	75	81	30	Ex-smoker	1	0	0	1	0	16	3	3816	152	5,12	141	448	124	52,6812040965775	1	1	1	0	1	1	40	0
Man	73	28,7317468902109	Ischaemic heart disease	128	74	75	20	Ex-smoker	1	0	1	0	0	11	3	1198	132	3,55	141	378	124	52,6812040965775	1	1	1	1	1	1	20	0
Man	72	36,5735594678906	Ischaemic heart disease	126	82	64	23	Non-smoker	1	0	1	1	0	0	3	1034	117	2,78	144	514	159	39,652272290777	1	1	0	1	0	1	20	0
Man	72	27,1148218744127	Dilated cardiomyopathy	105	70	65	35	Non-smoker	1	0	0	1	0	7	1	64	156	6,78	140	371	85	81,6828572715425	1	1	1	0	1	1	40	0
Man	72	28,0898876404494	Ischaemic heart disease	132	86	70	30	Ex-smoker	1	0	1	1	1	23	3	1873	123	3,7	141	196	83	83,9584172154359	1	0	0	1	0	1	20	0
Man	72	29,8322306238185	Dilated cardiomyopathy	118	76	56	40	Ex-smoker	1	1	0	0	1	2	2		150	5,41	140	384	103	65,4434526930579	1	1	1	1	1	1	60	0
Man	72	27,4285714285714	Ischaemic heart disease	126	82	76	30	Non-smoker	0	0	0	1	0	10	2		164	4,41	146	469	115	57,6281998364571	1	1	0	1	0	1	20	0
Woman	73	25,8645124716553	Dilated cardiomyopathy	115	60	65	25	Non-smoker	1	0	1	0	1	1	3	1014	112	5,89	144	572	137	34,8411665994458	1	1	1	1	1	1	40	0
Man	71	33,2085496920662	Dilated cardiomyopathy	115	70	80	20	Ex-smoker	1	0	1	1	1	4	2	1641	106	4,23	134	609	160	39,4783463870933	1	0	1	0	1	1	250	1
Man	72	24,6181037747759	Dilated cardiomyopathy	134	88	70	35	Ex-smoker	1	0	0	1	0	1	2	3677	139	6,22	145	367	140	45,9249411117571	1	1	1	0	1	1	20	0
Man	71	28,0557057869118	Dilated cardiomyopathy	124	86	70	25	Non-smoker	1	0	0	1	0	1	3	640	147	3,88	142	354	150	42,5308537128289	0	1	1	1	1	1	20	0
Man	71	26,4930256312043	Other	134	80	90	25	Non-smoker	1	0	0	1	0	0	3	1117	155	3,49	147	353	99	68,6989973554735	1	0	1	0	1	1	20	0
Man	71	33,3333333333333	Dilated cardiomyopathy	144	86	62	25	Ex-smoker	1	1	1	0	0	7	2	3122	136	3,35	137	378	106	63,490748161352	1	0	1	0	1	1	125	0
Man	71	30,1895906291511	Ischaemic heart disease	135	75	60	25	Non-smoker	1	0	1	0	0	18	3	918	136	3,15	144	289	85	81,9151013600843	1	1	0	1	0	0		0
Woman	71	23,566632231405	Other	168	92	70	35	Non-smoker	1	0	0	1	0	1	2	1575	130	4,59	145	213	108	46,104817227939	1	1	0	1	0	1	40	0
Woman	71	26,2984878369494	Ischaemic heart disease	170	90	78	45	Ex-smoker	1	0	1	0	0	1	2	1317	104	6,04	143	535	81	64,25776363978	1	1	0	1	0	0		0
Woman	71	28,6851446806985	Ischaemic heart disease	136	82	70	15	Ex-smoker	1	0	1	0	1	1	3	5589	122	3,5	139	504	146	32,557730427063	0	1	1	1	1	1	80	0
Woman	71	28,90625	Dilated cardiomyopathy	124	82	70	20	Ex-smoker	1	0	1	0	0	3	2		143	5,68	138	432	75	70,225787916038	1	1	1	1	1	1	40	0
Man	71	24,3024870597147	Dilated cardiomyopathy	150	80	63	30	Ex-smoker	1	0	0	1	0	1	3	3160	128	4,42	144	618	226	26,501610970453	1	1	0	0	0	1	40	0
Man	71	29,9168975069252	Dilated cardiomyopathy	129	80	66	20	Non-smoker	1	0	1	1	0	13	2	1092	154	4,56	139	466	98	69,5085968953312	1	1	0	0	0	1	80	0
Man	70	28,4055043555107	Dilated cardiomyopathy	125	75	61	25	Ex-smoker	1	0	1	0	1	0	3	1320	137	4,22	139	431	83	84,4399246937817	1	1	0	0	0	0		0
Man	70	29,1941264886114	Dilated cardiomyopathy	125	75	65	25	Ex-smoker	1	0	0	1	0	11	2		129		144		99	68,8970998857864	1	1	0	1	0	1	40	1
Man	70	45,9136822773186	Ischaemic heart disease	135	90	64	35	Non-smoker	1	1	1	0	0	12	3	310	151	3,48	142	308	128	51,2204808152183	1	1	0	1	0	1	40	0
Man	70	29,40778799351	Dilated cardiomyopathy	125	60	69	20	Non-smoker	1	1	0	1	0	1	2	1977	150	5,03	141	472	102	66,5639916898011	1	1	0	1	0	1	80	0
Man	70	32,5085216513067	Ischaemic heart disease	122	84	78	17	Non-smoker	0	0	0	0	0	10	3	432	160	4,3	144	443	85	82,1513142521925	1	1	0	1	0	1	40	0
Man	70	25,4511138436901	Dilated cardiomyopathy	120	85	82	30	Smoker	1	0	0	0	0	1	1	766	145	5,23	145	308	70	102,782888328874	1	1	0	1	0	0		0
Man	70	28,0898876404494	Other	126	82	80	30	Smoker	1	0	1	0	0	5	2	336	165	5,4	140	418	92	74,9812719207866	1	1	1	0	1	1	40	0
Woman	70	24,9134948096886	Dilated cardiomyopathy	130	80	60	34	Non-smoker	1	0	0	1	1	10	2	635	146	7,91	142	514	137	35,1392369630923	1	1	1	0	1	1	60	0
Man	69	27,1314117909924	Ischaemic heart disease	110	70	76	28	Non-smoker	0	0	0	1	0	13	1	2552	137	3,12	142	321	134	48,7251915730289	1	1	1	1	1	1	20	0
Man	69	27,7742709253882	Ischaemic heart disease	128	74	76	30	Non-smoker	1	0	1	1	0	15	2	456	148	4,37	143	364	71	101,409900873709	1	1	0	1	0	0		0
Man	69	29,0659268067116	Ischaemic heart disease	148	86	67	35	Non-smoker	1	0	1	1	0	2	2	2394	125	2,98	138	344	68	106,59018288455	1	1	1	1	1	1	20	0
Man	69	33,5743801652893	Ischaemic heart disease	110	60	73	30	Ex-smoker	1	0	1	0	0	0	2	1750	141	3,5	143	417	101	67,5220512567639	1	1	0	1	0	0		0
Man	69	19,8176773682124	Ischaemic heart disease	148	76	80	20	Ex-smoker	1	0	0	1	1	4	3		144	2,95	139	238	90	77,1323630480802	1	1	1	1	1	1	60	0
Man	69	30,6421646752195	Ischaemic heart disease	130	70	56	40	Smoker	1	1	1	0	0	9	2	259	146	3,01	145	295	55	136,1613814408	1	1	0	1	0	1	20	0
Man	69	26,3958034013833	Dilated cardiomyopathy	150	92	69	45	Non-smoker	1	1	0	0	1	7	2	125	156	3,91	144	326	76	93,7505031301991	1	1	0	1	0	1	40	0
Woman	69	37,4609781477628	Dilated cardiomyopathy	128	82	88	15	Non-smoker	0	1	0	1	1	0	3	3598	183	5,9	138	341	103	48,9803902003761	0	1	1	0	1	1	20	0
Woman	69	28,0102237316621	Ischaemic heart disease	126	78	75	40	Non-smoker	1	0	0	0	0	14	2		154	5,04	144	301	72	74,0414127991569	1	1	0	1	0	0		0
Man	69	22,8571428571429	Ischaemic heart disease	132	76	70	35	Ex-smoker	1	0	0	0	0	6	2	179	158	6,32	140	381	75	95,1944863118526	1	1	0	1	0	0		0
Man	69	29,7370443382672	Ischaemic heart disease	115	75	70	20	Non-smoker	0	0	0	1	1	13	3	3576	137	4,44	137	444	91	76,1550532065285	1	1	1	1	1	1	100	0
Man	69	43,5185185185185	Ischaemic heart disease	130	65	107	20	Ex-smoker	0	0	1	1	0	7	2	1730	168	3,34	140	372	84	83,524560003208	1	1	1	1	1	1	40	0
Man	68	41,0382681850826	Ischaemic heart disease	138	74	65	35	Ex-smoker	1	1	1	0	0	8	3	4170	131	2,74	151	401	117	57,1522146930639	1	1	1	1	1	1	40	0
Man	68	26,8544055741036	Dilated cardiomyopathy	120	60	84	38	Non-smoker	0	0	0	0	1	14	2	63	142	4,19	143	230	98	70,1204440077171	1	1	0	0	0	0		0
Man	78	27,1314117909924	Other	170	90	70	30	Non-smoker	1	0	1	0	1	3	2		123	3,2	144	687	116	56,1356989084776	1	1	1	1	1	1	40	1
Man	69	27,0874424720579	Dilated cardiomyopathy	132	84	70	25	Ex-smoker	0	0	0	1	1	5	2	919	113	4,61	144	472	196	31,4173092017717	1	1	1	1	1	1	40	0
Man	68	29,7142857142857	Dilated cardiomyopathy	118	75	60	25	Non-smoker	1	0	1	1	0	1	3		121	3,61	145	414	129	51,0621413013709	1	1	1	1	1	1	100	0
Man	68	28,3737024221453	Ischaemic heart disease	128	84	62	35	Smoker	0	0	0	1	0	3	2	627	120	4,51	138	251	73	98,5019817678217	1	1	0	1	0	0		0
Man	68	27,1314117909924	Ischaemic heart disease	132	78	84	25	Ex-smoker	1	0	0	0	0	3	2		125	7,41	142	767	103	66,2072259370716	1	1	1	1	1	1	40	0
Man	68	38,5682980277575	Ischaemic heart disease	155	95	63	48	Non-smoker	1	0	0	1	0	12	1	143	148	4,26	145	483	108	62,6828212239738	1	0	0	0	0	0		0
Woman	69	26,0261748958953	Other	138	84	70	25	Non-smoker	1	1	0	0	1	5	3	574	142	6,23	141	581	74	71,7369640828343	1	1	1	1	1	1	40	0
Man	67	25,4200146092038	Dilated cardiomyopathy	145	88	66	25	Ex-smoker	1	1	0	1	0	0	2		135		141		74	97,2595528396478	1	1	1	0	1	1	40	0
Man	68	29,9168975069252	Dilated cardiomyopathy	107	47	84	35	Ex-smoker	0	1	0	1	0	14	2,5	412	151	5,2	143	428	100	68,504570652823	1	1	1	0	1	1	40	0
Man	67	28,6989795918367	Dilated cardiomyopathy	128	75	70	15	Ex-smoker	1	0	0	0	0	13	3	2686	137	4,73	141	577	176	35,7852499047387	0	1	1	1	1	1	125	1
Man	67	28,4005479635136	Ischaemic heart disease	116	79	62	23	Ex-smoker	1	0	0	0	0	15	2	725	142	2,81	146	460	103	66,4066413975826	1	1	0	1	0	1	20	0
Man	67	28,0763192851105	Ischaemic heart disease	160	80	71	20	Smoker	1	1	0	0	0	6	3	419	146	2,76	136	421	114	59,0687084000837	1	1	1	1	1	1	20	0
Man	67	27,7769108329952	Ischaemic heart disease	122	74	60	30	Ex-smoker	1	0	1	0	0	16	3	1084	142	2,98	144	435	144	45,1102628032593	1	1	0	1	0	1	40	0
Man	67	24,4897959183673	Dilated cardiomyopathy	90	55	78	25	Ex-smoker	1	0	1	0	1	10	3	3684	101	5,97	133	510	114	59,0687084000837	1	1	1	0	1	1	375	1
Man	67	25,7629805786762	Dilated cardiomyopathy	120	85	91	23	Non-smoker	1	0	0	1	0	10	3		170	3,52	135	941	136	48,1860994739205	1	1	1	0	1	1	80	1
Man	67	22,7244034844085	Dilated cardiomyopathy	110	60	70	10	Smoker	1	0	0	0	1	10	3	2149	161	5,04	137	444	87	80,6901375086054	1	1	1	1	1	1	187,5	0
Man	67	28,7037037037037	Ischaemic heart disease	156	90	70	20	Ex-smoker	1	0	1	0	0	7	2	1311	137	3,48	140	444	106	64,2425401448974	1	1	0	1	0	0		0
Man	66	34,4161333172322	Ischaemic heart disease	135	90	80	37	Smoker	1	0	0	0	0	7	2	126	154	5,51	144	579	107	63,7444766232794	1	1	1	1	1	1	40	0
Woman	68	27,34375	Dilated cardiomyopathy	150	110	54	20	Smoker	1	0	0	0	0	1	2	1968	150	6,31	142	340	68	79,3246507703875	1	1	1	0	1	1	20	0
Woman	67	31,7967997456256	Ischaemic heart disease	155	95	61	33	Non-smoker	1	0	1	0	0	12	2	227	137	3,42	146	415	55	101,63681210332	1	1	1	1	1	1	80	0
Woman	68	34,6260387811634	Ischaemic heart disease	122	78	70	23	Non-smoker	1	0	1	1	1	8	3	1768	144	3,17	131	674	119	41,5855318899005	1	1	1	1	1	1	62,5	0
Man	67	29,8027757487217	Ischaemic heart disease	120	76	75	25	Non-smoker	1	0	0	0	0	9	2	483	160	3,65	143	361	121	55,1431226517981	1	1	0	1	0	1	20	0
Man	67	33,1213067861041	Ischaemic heart disease	120	80	55	20	Ex-smoker	1	0	1	1	0	17	2	5095	111	2,94	140	710	156	41,1301114763221	0	0	1	1	1	1	187,5	1
Man	68	31,0204081632653	Dilated cardiomyopathy	145	95	69	25	Non-smoker	1	0	0	0	0	20	1	124	167	3,9	142	515	84	83,7724568844951	1	1	0	1	0	0		0
Man	66	39,4520893826537	Dilated cardiomyopathy	110	72	65	15	Non-smoker	0	0	1	1	1	6	2	1525	137	4,65	143	522	195	31,8897781243754	1	1	1	0	1	1	250	0
Man	66	29,0659268067116	Ischaemic heart disease	136	84	100	35	Ex-smoker	1	0	0	0	0	0	2	524	132	6,5	146	436	76	94,6003087089003	1	1	1	1	1	1	40	0
Man	66	30,4577622502911	Dilated cardiomyopathy	150	111	72	40	Ex-smoker	1	0	0	0	0	7	2,5	219	177	5,1	142	334	126	52,7866170397658	1	1	0	0	0	0		0
Woman	66	37,044745057232	Dilated cardiomyopathy	130	90	81	35	Non-smoker	1	0	0	0	1	9	2	134	133	3,95	138	345	70	77,18132077731	1	1	1	1	1	0		0
Woman	67	39,0625	Dilated cardiomyopathy	111	79	71	20	Non-smoker	1	0	1	0	0	0	3	1144	127	2,77	135	406	62	88,5135111558346	1	1	1	1	1	1	60	0
Woman	66	31,2314098750744	Ischaemic heart disease	122	77	76	30	Non-smoker	0	0	1	0	0	12	2	1070	136	3,48	142	361	65	84,0723778383186	1	1	1	1	1	1	80	0
Man	65	28,4011110764333	Dilated cardiomyopathy	138	82	70	30	Non-smoker	1	0	1	1	1	2	3	681	153	3,51	139	303	72	101,003342418743	1	1	1	1	1	1	10	0
Man	65	29,0659268067116	Ischaemic heart disease	150	100	74	40	Ex-smoker	1	0	0	0	0	13	2	287	134	4,39	145	392	61	122,30010137989	1	1	0	1	0	1	20	0
Man	65	31,1791383219955	Ischaemic heart disease	117	80	74	25	Non-smoker	1	0	0	0	1	11	2,5	1661	151	5,27	139	572	119	56,560892425091	1	1	1	1	1	1	125	1
Man	65	29,3847566574839	Dilated cardiomyopathy	125	85	65	15	Ex-smoker	1	0	1	0	1	3	3	1045	148	3,34	139	694	130	51,0748168639528	1	1	1	1	1	1	100	1
Man	65	26,5337588296461	Ischaemic heart disease	135	90	60	36	Ex-smoker	1	0	0	0	0	6	2	463	147	2,84	136		87	81,1880721737551	1	1	1	1	1	1	40	0
Man	66	28,7037037037037	Dilated cardiomyopathy	122	80	82	20	Ex-smoker	0	0	1	0	1	2	3	5752	143	4,85	138	562	103	66,6096699621532	1	1	1	0	1	1	60	0
Man	65	31,1226799456768	Ischaemic heart disease	145	97	77	25	Ex-smoker	1	0	1	0	0	5	2,5	858	163	3,21	143	379	121	55,4834080095968	1	1	1	1	1	1	120	0
Man	65	30,9304380760005	Dilated cardiomyopathy	126	84	65	25	Non-smoker	1	0	1	0	1	1	2	1464	131	2,84	135	387	98	70,7656589894962	1	1	1	1	1	1	80	0
Man	65	24,1115074646585	Dilated cardiomyopathy	125	65	85	25	Non-smoker	0	0	0	0	1	1	3	3715	150	5,03	144	588	79	90,7477327304314	1	1	1	0	1	1	40	0
Man	65	35,834194214876	Dilated cardiomyopathy	118	82	79	15	Ex-smoker	1	1	1	0	1	7	3	1231	140	3,35	140	416	114	59,4332183444978	1	1	1	1	1	1	250	0
Man	65	39,4520893826537	Ischaemic heart disease	120	80	100	22	Ex-smoker	1	1	1	1	0	6	2	2342	141	5,23	139	581	71	102,646775744591	0	1	1	1	1	1	250	0
Man	64	25,469387755102	Dilated cardiomyopathy	140	90	81	25	Non-smoker	0	0	0	0	1	6	1	469	152	5,71	138		82	87,201335783607	1	1	0	0	0	0		0
Man	64	32,1463125370619	Ischaemic heart disease	128	75	74	37	Ex-smoker	1	0	1	0	1	4	3	284	144	4,1	137	369	96	72,6981435031822	1	1	0	1	1	1	40	0
Man	64	27,7551020408163	Ischaemic heart disease	140	85	76	27	Non-smoker	0	0	0	0	0	2	1	351	130	4,63	139	520	94	74,4860218807844	1	1	0	1	0	1	20	0
Man	64	30,2469135802469	Ischaemic heart disease	135	85	87	35	Ex-smoker	1	0	0	1	0	1	3	3502	106	4,46	142	359	150	43,4365186731618	1	1	1	0	1	1	40	0
Man	64	27,4285714285714	Dilated cardiomyopathy	146	88	65	30	Ex-smoker	1	0	1	1	0	7	2	1185	148	4,4	140	305	105	65,5559133007092	1	1	0	0	0	1	60	0
Man	64	27,0416441319632	Dilated cardiomyopathy	98	61	71	20	Ex-smoker	1	0	0	1	0	7	3	3601	150	4,01	140	615	95	73,5819482900017	1	1	1	1	1	1	205	1
Man	64	29,7370443382672	Dilated cardiomyopathy	135	50	90	25	Ex-smoker	1	0	1	0	0	8	3	1945	162	4,26	137	510	76	95,1930929452853	1	1	1	1	1	1	80	0
Man	65	24,1115074646585	Ischaemic heart disease	108	80	91	10	Ex-smoker	0	0	0	0	1	0	3	9611	132	2,99	139	367	74	97,8597365098102	0	1	1	1	1	1	125	0
Man	64	25,1428571428571	Ischaemic heart disease	112	70	75	30	Ex-smoker	1	0	0	0	0	14	3	3385	122	3,63	143	420	98	70,9887341405193	1	1	0	1	1	1	120	1
Man	64	34,6020761245675	Ischaemic heart disease	135	80	100	20	Ex-smoker	1	0	1	1	0	2	3	4260	127	4,38	142	412	144	45,5317148606688	1	1	0	1	0	1	80	0
Man	64	26,023048986245	Dilated cardiomyopathy	139	85	56	37	Ex-smoker	1	0	0	0	0	7	2	506	130	3,94	141		83	85,9900506429501	1	1	1	0	1	1	20	0
Woman	64	33,4124093688396	Dilated cardiomyopathy	135	90	55	30	Ex-smoker	1	0	0	1	1	5	2	953	138	3,73	139	441	77	69,5757556382825	1	1	1	1	1	1	40	0
Woman	64	28,0557057869118	Ischaemic heart disease	125	74	63	20	Ex-smoker	1	1	1	1	0	12	3	3371	107	3,97	140	365	110	46,1000153429166	1	1	1	1	1	1	625	1
Man	64	29,9835879308168	Dilated cardiomyopathy	124	78	90	20	Ex-smoker	1	0	1	1	1	6	2	1176	150	5,53	139	605	139	47,4269551883793	1	1	1	0	1	1	20	0
Man	64	25,0593070266297	Ischaemic heart disease	100	65	62	20	Ex-smoker	0	0	0	0	0	7	3	1891	123	3,61	138	343	101	68,5610496640733	0	1	1	1	1	1	40	0
Man	63	30,9688581314879	Dilated cardiomyopathy	100	70	80	20	Ex-smoker	1	0	0	1	0	2	3	179	93	3,58	147	431	104	66,4961119885697	1	1	1	1	1	0		1
Man	63	27,7388544139095	Dilated cardiomyopathy	123	81	84	15	Ex-smoker	1	0	1	0	1	11	3	2931	160	2,81	146	411	109	62,9886858847172	1	1	1	1	1	1	250	1
Man	63	33,4640346133045	Ischaemic heart disease	145	100	78	30	Non-smoker	1	0	1	1	1	3	3	4062	137	3,57	140	537	142	46,4207312092488	1	1	1	1	1	1	125	0
Man	63	27,0874424720579	Ischaemic heart disease	138	86	73	25	Non-smoker	1	0	1	0	0	4	3		116	4,89	142	477	135	49,2093419696869	1	1	1	1	1	1	80	0
Man	63	22,7903579254931	Ischaemic heart disease	130	65	73	35	Smoker	0	0	0	0	0	7	2	5863	138	3,79	142	501	147	44,6034572162745	1	1	1	1	1	1	40	1
Man	63	32,7879935100054	Ischaemic heart disease	114	76	55	15	Ex-smoker	0	0	0	0	1	6	3	4314	131	3,47	137	612	98	71,2160423425603	1	1	1	0	1	1	60	1
Man	63	30,6689049586777	Dilated cardiomyopathy	142	78	86	20	Ex-smoker	1	1	1	1	0	10	3	2821	144	3,85	143	560	172	37,2094198493911	1	1	0	0	0	1	60	0
Man	63	26,7036235803137	Dilated cardiomyopathy	142	84	75	10	Ex-smoker	0	0	0	0	0	1	3	4870	130	4,27	136	506	109	62,9886858847172	1	1	1	1	1	1	80	0
Man	63	19,8176773682124	Ischaemic heart disease	148	100	90	20	Smoker	1	0	1	1	1	6	3	2182	120	5,42	143	487	120	56,3738335135971	1	0	1	0	1	1	250	0
Woman	63	26,0374939913475	Dilated cardiomyopathy	130	80	81	25	Non-smoker	1	0	1	1	0	1	3	1560	142	6,66	141	510	108	47,2373600181454	1	1	1	1	1	1	100	0
Woman	63	29,3847566574839	Ischaemic heart disease	156	88	78	20	Smoker	1	0	0	0	0	11	3		157		138		67	81,9532742500345	1	1	1	0	1	1	40	0
Woman	53	25,390625	Ischaemic heart disease	112	68	81	18	Ex-smoker	1	1	1	0	0	10	3	16768	116	3,53	138	840	206	23,221591956542	1	1	1	1	1	1	375	1
Man	62	31,5221122936238	Ischaemic heart disease	140	75	51	20	Ex-smoker	1	0	1	0	0	2	3	1445	146	2,87	139	329	79	91,622403802459	1	1	1	1	1	1	80	0
Man	63	22,8774057021934	Ischaemic heart disease	165	85	65	23	Ex-smoker	1	0	0	0	1	2	3	2424	152	4,72	140	604	115	59,2116848178495	1	1	0	1	0	1	165	1
Man	62	33,8972107438017	Dilated cardiomyopathy	105	70	64	23	Non-smoker	1	0	0	0	1		2	613	146	3,54	146	488	98	71,4477330529326	1	1	1	1	1	1	60	0
Man	62	26,4235698242833	Dilated cardiomyopathy	125	78	75	15	Ex-smoker	1	0	0	1	0	12	3	12566	168	4,82	142	438	166	38,8918508419559	1	1	0	1	0	1	187,5	1
Man	62	23,6202879121581	Ischaemic heart disease	130	80	62	25	Smoker	1	1	1	0	0	4	3	138	147	3,6	141	278	102	68,2242463494211	1	1	1	1	1	1	20	0
Man	62	29,7265160523187	Ischaemic heart disease	122	75	78	35	Smoker	1	1	0	1	0	3	2	216	158	4,96	142	528	83	86,5460450581392	1	1	1	1	1	1	20	0
Man	62	28,3418553688824	Dilated cardiomyopathy	110	78	95	17	Non-smoker	1	0	1	0	1	13	3	3222	137	2,7	141	435	92	76,8514723539406	1	1	1	1	1	1	60	0
Man	62	26,8809349890431	Other	160	105	89	34	Non-smoker	1	0	0	1	0	26	1	2615	131	4,68	138	386	83	86,5460450581392	1	1	0	1	0	0		0
Man	63	24,1516725033209	Ischaemic heart disease	130	75	68	20	Ex-smoker	1	0	0	0	0	0	2		147	3,42	141	460	142	46,4207312092488	1	1	1	1	1	1	20	0
Man	62	24,5434623813002	Dilated cardiomyopathy	104	88	64	45	Non-smoker	1	0	0	0	0	8	2	1250	159	4,79	144	362	91	77,8268724663153	1	1	0	0	0	0		0
Man	62	28,3737024221453	Dilated cardiomyopathy	140	85	69	23	Non-smoker	0	0	0	0	0	7	2	3132	136	3,64	139	445	98	71,4477330529326	1	1	1	1	1	1	40	0
Man	62	24,3823729785937	Dilated cardiomyopathy	145	82	74	15	Smoker	0	1	0	0	1	0	3	345	129	4,85	138	507	72	101,976862077402	1	1	1	1	1	1	40	0
Man	61	27,7274784970575	Dilated cardiomyopathy	121	61	78	20	Ex-smoker	0	0	1	0	0	2	3	677	140	7,31	139	582	75	97,6059299476603	1	1	1	0	1	1	250	0
Woman	63	30,8641975308642	Dilated cardiomyopathy	115	90	95	30	Non-smoker	1	0	1	0	1	3	3	51	150	6,69	146	613	144	33,8927115823044	1	1	1	1	1	1	250	0
Woman	62	17,1467764060357	Dilated cardiomyopathy	124	79	75	23	Ex-smoker	1	0	0	0	1	0	2	1335	131	5,44	140	322	76	71,0899755501048	0	1	1	0	1	1	10	0
Woman	62	25,390625	Dilated cardiomyopathy	115	70	62	30	Non-smoker	1	0	0	0	1	9	1	144	150	6,94	138	236	71	76,8980126286732	1	1	1	0	1	1	40	0
Man	61	29,757785467128	Ischaemic heart disease	120	76	90	30	Ex-smoker	1	1	0	0	0	1	2		158	3,57	139	405	89	80,1126013226285	1	1	1	1	1	1	40	0
Man	61	23,9394809920521	Dilated cardiomyopathy	125	85	80	25	Ex-smoker	1	0	0	0	0	1	2	2719	161	8,35	141	547	101	69,2325034802928	0	1	1	0	1	1	125	0
Man	61	26,2975778546713	Dilated cardiomyopathy	122	80	64	25	Ex-smoker	1	0	0	0	0		2	584	144	4,83	145	395	75	97,6059299476603	1	1	0	1	0	1	40	0
Man	61	31,5536591487683	Ischaemic heart disease	140	70	81	25	Ex-smoker	1	0	1	0	0	14	2,5	286	133	5,08	141	216	118	57,8555551383429	1	1	1	1	1	1	80	0
Man	61	39,5102040816327	Dilated cardiomyopathy	145	85	77	35	Ex-smoker	1	0	1	0	0	6	3	324	120	3,7	141	398	127	53,1505065056261	1	1	1	1	1	1	60	0
Man	61	25,4364666435426	Dilated cardiomyopathy	155	90	77	25	Non-smoker	1	0	1	1	0	9	2	1044	152	4,44	140	263	59	128,74598080236	1	1	1	1	1	1	20	0
Man	31	29,3523545006944	Ischaemic heart disease	120	85	77	27	Ex-smoker	1	0	0	1	0	8	3	1337	138	3,09	137	409	74	113,731045003519	1	1	1	1	1	1	250	0
Man	61	31,8877551020408	Ischaemic heart disease	120	90	86	20	Ex-smoker	1	0	1	0	0	7	3	2745	136	6,76	136	676	199	31,6534062275419	1	1	1	1	1	1	60	0
Man	61	33,2515495867769	Ischaemic heart disease	128	76	79	30	Ex-smoker	1	1	1	0	0	0	2		132	3,81	143	533	118	57,8555551383429	1	1	1	1	1	1	40	0
Man	61	32,5085216513067	Ischaemic heart disease	123	81	87	15	Ex-smoker	1	0	1	0	0	1	4	4076	135	4,58	139	626	91	78,084194541331	1	1	1	1	1	1	100	1
Woman	62	22,1367397300044	Dilated cardiomyopathy	110	65	68	33	Non-smoker	1	0	1	0	1	1	3	769	110	5,43	139	548	65	85,1461933806629	1	1	1	0	1	1	60	0
Woman	61	29,3400396281055	Ischaemic heart disease	147	75	89	42	Ex-smoker	1	0	0	0	0	9	3	199	129	7,3	142	243	49	118,36260926174	1	1	1	1	1	1	60	0
Man	61	29,7608627148909	Ischaemic heart disease	120	70	60	30	Ex-smoker	1	0	1	0	1	3	3	490	134	3,68	142	521	123	55,1501125312329	1	1	1	1	1	1	250	0
Man	60	28,0664238698253	Dilated cardiomyopathy	134	81	77	30	Non-smoker	0	1	0	0	0	12	2,5	633	158	4,55	143	317	70	106,050083802352	1	1	0	0	0	1	50	0
Man	61	22,4600343506408	Dilated cardiomyopathy	130	83	64	37	Ex-smoker	1	0	1	1	0	5	2	413	145	4,29	141	285	86	83,3461779218028	1	1	1	1	1	1	125	0
Man	60	30,7394166193324	Ischaemic heart disease	140	88	65	20	Ex-smoker	1	1	0	0	1	4	3	425	162	5,24	137	373	94	75,4683076430519	1	1	0	1	1	1	20	0
Man	61	36,0785590277778	Dilated cardiomyopathy	149	89	80	28	Non-smoker	1	1	1	0	1	7	3	1129	151	6,6	138	282	87	82,2416252117271	1	1	1	1	1	1	187,5	0
Man	60	27,8520079792239	Ischaemic heart disease	117	75	80	25	Ex-smoker	0	1	0	0	1	12	2	1052	127	5,31	144	361	103	67,9109798810112	1	1	1	1	1	1	125	0
Man	60	28,0864197530864	Dilated cardiomyopathy	105	80	96	18	Non-smoker	0	0	1	0	1	5	1,5	4202	143	4,81	142	435	84	85,9282284304307	1	1	1	0	1	1	40	0
Man	60	24,8015873015873	Dilated cardiomyopathy	136	77	76	20	Non-smoker	1	0	0	0	0	4	2	1164	143	5,89	135	521	75	97,9339916882915	1	1	1	0	1	1	125	1
Man	60	30,4914865354426	Ischaemic heart disease	130	77	65	35	Ex-smoker	0	0	1	0	0	3	3	1215	137	3,63	137	547	114	60,4068175009591	1	1	1	1	1	1	80	1
Man	60	40,3538223140496	Ischaemic heart disease	138	88	80	25	Ex-smoker	1	0	1	0	1	1	2	186	158	3,82	139	297	74	99,4628157232766	1	1	0	1	1	1	40	0
Man	60	27,1020408163265	Other	102	69	68	20	Smoker	0	0	0	0	1	0	2	1677	145	6,79	142	384	90	79,3520769354521	1	1	1	0	1	1	20	0
Man	60	34,0410283973842	Ischaemic heart disease	110	80	72	13	Ex-smoker	0	0	1	1	1	15	3	2958	140	3,01	140	376	129	52,3761568547623	1	1	1	1	1	1	40	0
Woman	60	24,9770431588613	Dilated cardiomyopathy	124	82	60	30	Ex-smoker	0	0	0	0	0	9	2	1581	133	5,07	141	327	74	73,8014092666712	1	1	1	0	1	1	20	0
Woman	61	21,9671201814059	Dilated cardiomyopathy	110	65	74	25	Non-smoker	0	0	0	0	1	0	2	391	141	6,62	140	334	83	64,429489194036	1	1	1	0	1	1	20	0
Woman	60	24,1671624033314	Dilated cardiomyopathy	130	72	65	35	Non-smoker	0	0	0	0	0	10	2	812	143	5,06	139	335	103	50,3899470717103	1	1	1	1	1	1	60	0
Woman	60	22,3863142771225	Dilated cardiomyopathy	116	72	70	20	Non-smoker	0	0	0	0	1	8	2	873	131	4,03	137	407	58	97,760216552543	1	1	0	1	0	0		0
Man	60	29,9382716049383	Ischaemic heart disease	105	65	69	40	Non-smoker	1	0	1	0	0	4	1,5	53	93	2,49	142	318	96	73,656851586972	1	1	1	1	1	1	40	0
Man	59	32,0461464508893	Ischaemic heart disease	124	82	80	30	Ex-smoker	1	0	1	0	0	16	2		168	3,49	143	275	66	113,889109723561	1	1	0	1	0	0		0
Man	59	22,662708672476	Dilated cardiomyopathy	128	79	86	35	Ex-smoker	1	0	1	0	0	1	2	2332	154	5,47	139	446	85	85,0523777537491	1	1	1	0	1	1	40	0
Man	59	30,2188577882238	Other	135	85	67	43	Ex-smoker	0	0	0	1	1	2	2	61	148	4,89	143	461	81	89,9174926096159	1	1	0	0	1	1	40	0
Man	59	37,465564738292	Dilated cardiomyopathy	155	105	72	38	Non-smoker	1	0	1	0	0	10	1	196	164	4,16	141	465	87	82,8000658467633	1	1	0	1	0	1	10	0
Man	59	25,3515413737155	Dilated cardiomyopathy	154	86	57	25	Non-smoker	1	0	0	0	1	2	2	46	132	5,4	138	380	74	99,8027470022684	1	1	1	0	1	1	20	0
Man	59	29,9835879308168	Ischaemic heart disease	100	70	65	20	Ex-smoker	0	0	1	0	0	3	3	182	144	3,5	136	177	60	127,130383399578	1	1	1	1	1	1	80	1
Man	59	30,0265949841288	Dilated cardiomyopathy	119	65	81	20	Ex-smoker	0	0	1	0	0	7	4	2699	139	4	135	458	88	81,7152090367311	1	1	0	0	1	1	375	1
Man	59	27,1707711874205	Ischaemic heart disease	135	90	59	35	Ex-smoker	0	0	0	1	0	26	2,5	171	152	3,66	142	333	78	93,920139329435	1	1	1	1	1	1	20	0
Man	59	40,1632653061224	Other	117	75	83	25	Ex-smoker	1	0	0	1	0	15	3	889	126	4,32	140	609	79	92,5495339936541	1	1	1	0	1	1	500	0
Man	59	24,4897959183673	Dilated cardiomyopathy	145	90	78	23	Smoker	1	0	0	0	0	1	2	685	147	5,25	140	342	98	72,1707150710495	1	1	1	0	1	1	10	0
Man	59	27,7551020408163	Ischaemic heart disease	134	88	92	40	Ex-smoker	1	0	1	0	1	0	2	597	95	2,86	138	427	68	110,032407253211	1	1	0	1	0	0		0
Woman	59	27,8851873884593	Ischaemic heart disease	120	90	90	30	Non-smoker	1	0	1	0	0	6	2	8360	93	2,5	127	456	119	42,8014627627536	1	1	1	1	1	1	80	0
Woman	59	26,7036235803137	Dilated cardiomyopathy	100	60	72	20	Non-smoker	1	0	1	1	0	21	3	834	121	5,52	135	456	215	21,6274751764581	1	1	1	1	1	1	102,5	1
Man	58	28,9647346890024	Dilated cardiomyopathy	120	75	60	20	Ex-smoker	1	0	1	1	0	4	3	2603	124	3,16	134	378	139	48,384236895955	1	1	1	1	1	1	120	1
Man	58	21,5645449137418	Dilated cardiomyopathy	85	60	70	15	Non-smoker	0	0	0	1	0	9	3	4780	133	3,18	138	680	89	80,936963627042	1	1	0	1	1	1	80	1
Man	58	26,8744961031981	Dilated cardiomyopathy	115	75	100	35	Ex-smoker	1	1	0	0	1	4	3	69	151	6,09	139	368	68	110,414901685311	1	1	1	0	1	1	80	0
Man	58	23,6614386154678	Ischaemic heart disease	145	90	52	45	Smoker	1	0	1	0	1	7	2	1730	138	4,03	137		78	94,2466243282861	1	1	1	1	1	1	40	1
Man	58	34,1855368882396	Other	110	70	78	35	Non-smoker	1	0	0	1	0	4	2	386	140	3,33	138	490	76	97,1145025361416	1	1	1	1	1	1	40	0
Man	58	27,5217775533392	Dilated cardiomyopathy	135	84	76	15	Non-smoker	0	1	0	0	0	10	4	3597	134	3,08	132	446	81	90,230063616015	1	1	1	0	1	1	375	1
Man	58	28,6661291767446	Dilated cardiomyopathy	137	98	93	15	Ex-smoker	0	0	0	0	0	7	3	1085	132	4,34	136	426	75	98,6102993977551	1	0	1	0	1	1	40	0
Man	58	34,339633909642	Ischaemic heart disease	130	84	80	30	Smoker	1	0	1	0	0	1	3	1219	125	5,28	138	427	193	33,1291154816554	1	1	1	1	1	1	165	0
Man	59	24,1870464928783	Other	122	78	65	20	Non-smoker	0	0	0	1	0	7	2	1962	131	4,38	141	378	92	77,6291349921176	1	1	0	0	0	1	165	0
Man	58	35,5113636363636	Ischaemic heart disease	124	82	60	30	Ex-smoker	1	0	1	0	0	0	2	425	163	3,32	139	527	91	78,887684447883	1	1	1	1	1	1	20	0
Man	57	29,0547520661157	Dilated cardiomyopathy	123	87	82	20	Non-smoker	0	0	1	0	1	6	3	3279	142	3,22	137	394	108	64,9688603268976	1	1	1	1	1	1	80	0
Woman	58	32,03125	Ischaemic heart disease	125	75	84	35	Non-smoker	1	0	1	1	0	2	3	1709	116	2,98	142	668	116	44,2346261386017	0	0	1	1	1	1	25	0
Woman	59	27,8851873884593	Dilated cardiomyopathy	146	87	61	30	Non-smoker	0	0	0	0	0	2	2,5	90	135	7,71	143	375	59	96,1781864121612	1	1	1	0	1	1	40	0
Woman	58	33,8340273646639	Dilated cardiomyopathy	135	85	84	30	Ex-smoker	0	0	1	0	0	2	3	96	138	3,95	134	419	120	42,5374765503047	1	1	1	1	1	1	250	0
Man	58	29,6495115633095	Ischaemic heart disease	126	88	65	20	Non-smoker	1	0	1	0	1	2	2	267	154	2,92	138	309	80	91,532880652835	1	1	1	1	1	1	20	0
Man	58	39,7923875432526	Ischaemic heart disease	115	64	65	35	Smoker	1	0	1	0	0	12	3	268	151	3,91	140	288	64	118,416244989792	1	1	0	0	0	0		0
Man	57	29,4107349182452	Ischaemic heart disease	118	74	72	35	Smoker	1	0	0	0	0	10	2	293	160	5,21	139	309	89	81,223218518552	1	1	1	1	1	1	20	0
Man	58	26,6748743203037	Dilated cardiomyopathy	105	85	82	20	Ex-smoker	0	0	0	1	0	9	3	2824	174	4,66	142	586	194	32,9321268064161	1	1	1	1	1	1	40	0
Man	57	26,7949380165289	Dilated cardiomyopathy	125	80	80	20	Non-smoker	1	0	0	1	0	3	3	307	153	4,84	134	205	95	75,3326459800916	0	0	1	0	1	1	60	0
Man	57	27,7742709253882	Dilated cardiomyopathy	106	77	65	20	Ex-smoker	0	0	0	1	1	6	2	1592	115	3,75	137	555	97	73,5430574335667	1	1	1	0	1	1	165	1
Man	57	28,075042938301	Ischaemic heart disease	115	85	88	20	Ex-smoker	0	0	0	0	0	3	1,5	338	153	4,49	139	445	96	74,427813277666	1	1	1	1	1	0		0
Man	57	26,2649438473614	Dilated cardiomyopathy	130	85	69	35	Ex-smoker	0	0	0	0	0	4	3	151	153	4,58	142	455	70	107,160103442684	1	1	1	1	1	1	40	0
Man	57	27,1267361111111	Ischaemic heart disease	125	70	53	25	Ex-smoker	0	0	1	0	0	6	2	1011	144	4,18	144	383	103	68,6217998894381	1	1	1	1	1	1	20	0
Man	57	29,0253113198714	Ischaemic heart disease	105	90	68	28	Ex-smoker	1	0	0	0	0	2	3	1469	164	4,57	142	581	95	75,3326459800916	1	1	1	1	1	1	60	1
Man	57	31,7739318550568	Dilated cardiomyopathy	125	90	84	18	Ex-smoker	0	1	0	0	1	5	3	868	155	4,31	141	516	93	77,205268862234	1	0	1	1	1	1	80	0
Man	57	38,3031695872833	Dilated cardiomyopathy	120	85	93	20	Ex-smoker	1	1	1	1	0	2	2	1624	143	6,47	142	425	75	98,9590606965597	1	1	1	0	1	1	160	0
Man	56	26,1492768595041	Dilated cardiomyopathy	178	82	55	20	Ex-smoker	1	0	0	0	0	0	2		121	4,78	143	285	303	19,8267666524225	1	1	1	1	1	1	120	0
Woman	57	33,3049886621315	Other	140	80	81	35	Non-smoker	1	0	0	0	0	1	2	151	140	3,09	142	302	98	53,9268777462563	1	1	1	1	1	1	20	0
Woman	57	46,0600907029479	Dilated cardiomyopathy	150	90	77	30	Non-smoker	1	0	0	0	1	3	3	277	140	5,11	139	423	78	70,1783246368512	1	1	0	0	0	1	20	0
Woman	57	19,1326530612245	Dilated cardiomyopathy	97	75	72	20	Non-smoker	0	0	0	0	0	6	3	4533	128	3,71	141	370	75	73,4276230368473	1	1	1	1	1	1	20	1
Man	57	27,7703126399713	Ischaemic heart disease	128	77	48	25	Non-smoker	1	0	1	1	0	22	2,5	303	156	4,22	141	540	101	70,1922876791904	1	1	1	1	1	1	20	0
Man	57	25,1063327032136	Dilated cardiomyopathy	137	84	80	25	Ex-smoker	1	0	1	0	1	17	2,5	758	172	4,06	134	409	170	38,4891399759557	1	1	1	1	1	1	40	0
Man	56	22,5981404958678	Ischaemic heart disease	112	79	96	15	Ex-smoker	1	0	0	0	0	1	3	4237	129	2,09	137	403	77	96,3443812036473	1	0	1	1	1	1	500	1
Man	56	28,7211210705719	Dilated cardiomyopathy	105	75	80	25	Ex-smoker	1	0	1	0	1	12	2	1031	155	4,25	142	434	101	70,4449431877242	1	1	1	1	1	1	62,5	0
Man	56	30,4705215419501	Dilated cardiomyopathy	110	68	95	33	Ex-smoker	0	0	0	1	0	0	3	1070	150	8,46	138	668	82	89,5974197487935	1	1	1	0	1	1	250	0
Woman	57	22,2290619335864	Ischaemic heart disease	128	84	50	25	Ex-smoker	0	0	0	0	0	1	2	981	151	4,68	144	305	87	61,8692640623638	1	1	1	0	1	1	20	0
Man	56	25,6172839506173	Dilated cardiomyopathy	113	80	68	22	Non-smoker	0	0	0	0	1	7	2	2497	165	6,19	141	530	99	72,0897756556112	1	1	1	0	1	1	60	0
Man	55	29,40778799351	Ischaemic heart disease	120	75	70	25	Non-smoker	0	0	1	0	0	1	3	698	145	3,37	141	240	81	91,2081234096433	1	1	1	1	1	1	40	1
Man	56	28,7317468902109	Ischaemic heart disease	134	92	70	30	Non-smoker	1	0	1	0	0	1	2	3257	114	3,16	145	456	138	49,1378582158076	1	1	1	1	1	1	40	0
Man	56	20,2448979591837	Ischaemic heart disease	113	83	100	13	Smoker	0	0	0	0	1	0	2,5	7933	138	3,12	140	652	85	85,9581872687205	1	0	0	1	0	1	40	0
Man	55	24,3374797187669	Dilated cardiomyopathy	135	80	67	30	Ex-smoker	0	0	0	1	0	5	3	1741	124	2,76	138	493	73	102,837296638986	1	1	1	0	1	1	187,5	0
Man	55	20,2270257215312	Dilated cardiomyopathy	100	60	78	10	Ex-smoker	0	0	0	1	1	1	3	5545	128	4,5	141	408	60	128,955149456469	1	1	1	0	1	1	165	0
Man	55	33,5104455983577	Dilated cardiomyopathy	148	90	72	30	Non-smoker	1	0	0	0	1	5	3	98	149	5,51	138	456	77	96,6974307926188	1	1	0	1	0	1	40	0
Man	55	34,7699050401753	Dilated cardiomyopathy	160	100	66	23	Ex-smoker	1	0	0	0	0	10	2	1173	150	5,33	139	586	110	64,0704941292447	1	1	1	0	1	1	250	0
Man	55	28,4055043555107	Ischaemic heart disease	130	75	67	30	Ex-smoker	1	0	1	0	0	1	2	506	141	3,43	139	477	76	98,167187046185	1	1	1	1	1	1	40	0
Man	55	27,7777777777778	Dilated cardiomyopathy	115	70	75	23	Ex-smoker	1	0	0	0	1	0	2	3690	131	7,16	143	425	77	96,6974307926188	1	1	0	0	0	1	40	0
Woman	55	28,2509698094114	Dilated cardiomyopathy	109	78	74	30	Ex-smoker	1	0	0	0	0	0	2	767	141	6,96	143	262	58	99,5023259322054	1	1	1	0	1	1	40	0
Woman	55	20,9839876033058	Other	120	70	75	49	Non-smoker	0	0	0	1	0	2	3	2134	144	5,01	134	370	88	61,5029763980171	1	0	1	0	1	1	120	1
Woman	55	25,8645124716553	Dilated cardiomyopathy	115	80	59	15	Non-smoker	1	0	0	0	0	1	3	2219	136	7,43	143	534	88	61,5029763980171	1	0	1	0	1	1	40	1
Man	54	26,4235698242833	Ischaemic heart disease	124	78	81	30	Ex-smoker	0	0	0	0	0	15	2		142	3,08	141	379	95	76,164024540807	1	1	1	1	1	1	20	0
Man	54	30,0838290968091	Dilated cardiomyopathy	125	78	75	10	Non-smoker	1	0	0	1	0	12	3	10205	149	3,69	135	429	151	44,6173248675948	1	1	1	1	1	1	312,5	1
Man	54	34,5280540439107	Dilated cardiomyopathy	110	80	62	23	Ex-smoker	1	0	0	0	0	1	2,5	115	130	3,36	144	412	80	92,8703494730483	1	1	0	1	1	1	120	0
Man	54	34,402221941674	Dilated cardiomyopathy	140	95	63	30	Ex-smoker	1	0	0	0	1	1	2	159	174	4,68	141	365	87	84,3019668510427	1	1	0	1	0	0		0
Man	54	27,458654210327	Ischaemic heart disease	104	74	69	25	Ex-smoker	0	0	1	1	0	13	3	1665	109	3,54	139	463	118	59,3049697019579	1	1	1	1	1	1	250	0
Man	54	32,8719723183391	Dilated cardiomyopathy	110	80	67	23	Ex-smoker	0	0	0	0	0	8	3	407	148	5,13	139	507	88	83,1974319463637	1	1	1	0	1	1	250	0
Man	54	31,0204081632653	Hypertrophic cardiomyopathy	145	100	75	49	Non-smoker	0	0	0	0	0	21	3	640	159	5,96	147	301	80	92,8703494730483	0	1	0	0	0	0		0
Man	54	29,8027757487217	Ischaemic heart disease	125	80	80	20	Ex-smoker	0	0	0	0	0	7	3	1028	151	3,37	141	371	98	73,479811487052	1	1	0	1	1	1	40	0
Man	54	22,0195029883611	Dilated cardiomyopathy	105	74	65	20	Ex-smoker	0	0	0	0	0	4	3	2871	158	5,62	134		88	83,1974319463637	0	0	1	0	1	1	375	1
Woman	54	32,8473001121615	Dilated cardiomyopathy	140	80	77	20	Ex-smoker	0	0	0	0	1	4	3	123	126	3,93	141	308	49	121,327864529643	1	1	1	1	1	1	250	0
Woman	54	35,15625	Dilated cardiomyopathy	145	90	77	35	Non-smoker	1	0	1	0	0	5	2,5	5	137	3,68	142	351	92	58,6456328724892	1	1	1	1	1	1	40	0
Man	54	35,5532431494971	Ischaemic heart disease	134	101	82	23	Ex-smoker	0	0	1	0	0	3	2	2339	153	5,12	137	536	99	72,6239573305031	1	1	1	1	1	1	120	0
Man	54	24,441802087462	Ischaemic heart disease	105	79	69	20	Ex-smoker	1	1	1	0	0	6	3	5047	131	2,82	137	442	107	66,3947966867397	0	1	0	0	0	1	125	1
Man	53	32,4886289798571	Dilated cardiomyopathy	145	90	69	27	Non-smoker	1	0	0	1	0	8	1	420	156	3,93	140	288	128	54,1964139876672	1	1	0	0	0	1	20	0
Man	54	27,281746031746	Dilated cardiomyopathy	130	80	51	38	Smoker	1	0	0	0	0	2	1,5	331	144	6,49	140	258	80	92,8703494730483	1	1	1	0	1	1	40	0
Man	53	31,0735407130208	Ischaemic heart disease	110	80	76	25	Non-smoker	0	0	1	0	0	1	2	1069	122	3,59	140	289	78	95,9872799560482	1	1	1	1	1	0		0
Man	53	25,8805706350208	Ischaemic heart disease	126	80	80	30	Ex-smoker	0	0	1	0	0	7	2	938	136	4,64	140	542	92	79,3377178359757	1	1	1	1	1	1	60	0
Man	53	24,8970602317342	Dilated cardiomyopathy	110	84	83	15	Ex-smoker	0	0	0	1	1	6	2	2256	158	4,51	140	366	122	57,2837725825245	1	1	1	1	1	1	94	0
Man	53	21,7994451050337	Dilated cardiomyopathy	125	80	84	40	Ex-smoker	0	0	0	0	1	6	2	69	137	4,25	141	375	67	114,393285661557	1	1	0	1	0	1	40	0
Woman	53	27,8520079792239	Dilated cardiomyopathy	116	72	80	30	Ex-smoker	0	0	0	0	0	12	3	1838	114	4,82	140	252	85	64,4978624167032	1	1	1	0	1	1	60	0
Woman	53	37,465564738292	Dilated cardiomyopathy	99	70	82	25	Non-smoker	0	0	0	0	1	0	3	957	120	5,15	137	192	99	54,0918390629973	1	1	1	0	1	1	60	0
Man	52	23,8367346938775	Dilated cardiomyopathy	117	91	109	22	Smoker	1	0	0	0	0	5	3	4067	138	3,55	144	424	109	65,4907555289237	1	1	1	0	1	1	40	0
Man	53	27,4598219447335	Dilated cardiomyopathy	104	63	71	15	Non-smoker	0	0	0	0	0	10	3	936	148	6	137	414	95	76,4535781691647	1	1	1	0	1	1	60	0
Man	53	32,2707877657858	Ischaemic heart disease	122	95	72	12	Non-smoker	1	0	0	0	0	5	3	638	169	2,98	145	410	80	93,2234157247189	1	1	0	1	0	1	100	0
Man	53	37,180249851279	Ischaemic heart disease	150	130	67	30	Ex-smoker	1	0	0	0	0	2	1,5	475	157	3,9	141	478	93	78,3540652427115	1	1	1	1	1	1	80	0
Man	52	25,9630479410699	Dilated cardiomyopathy	130	80	60	15	Non-smoker	0	0	0	0	1	0	2	632	144	3,8	141	470	98	74,0449233586204	1	1	1	0	1	1	40	0
Man	52	27,1430374952657	Dilated cardiomyopathy	140	82	69	20	Ex-smoker	0	0	0	0	1	3	3	1058	129	4,6	142	530	78	96,3591605214483	1	1	1	1	1	1	80	0
Woman	52	23,2254318478734	Dilated cardiomyopathy	124	75	93	30	Non-smoker	0	0	0	0	1	8	2	739	137	5,95	142	340	61	94,9518552918305	1	1	0	0	0	0		0
Man	52	38,7543252595156	Ischaemic heart disease	132	90	56	30	Ex-smoker	1	0	0	0	0	6	2		162	3,26	138	298	77	97,8047353901442	1	1	1	1	1	1	20	0
Man	52	39,4266430552307	Dilated cardiomyopathy	130	90	75	20	Ex-smoker	0	1	0	0	0	7	2	473	157	6,3	141	353	75	100,820647280038	1	1	1	1	1	1	375	1
Man	52	28,0248219851869	Dilated cardiomyopathy	140	80	60	30	Smoker	1	0	0	0	0	0	2	393	130	5,01	146	478	72	105,683814086581	1	1	1	1	1	1	30	0
Man	52	28,3265803721898	Dilated cardiomyopathy	115	78	82	23	Non-smoker	0	0	0	0	1	14	3	1851	126	3,28	137	564	72	105,683814086581	1	1	0	1	1	1	375	1
Man	51	35,4570637119114	Dilated cardiomyopathy	110	65	87	20	Non-smoker	0	0	1	0	1	5	2	3925	146	3,53	138	554	109	65,7494211453715	1	1	1	0	1	1	80	0
Man	51	35,1393022338556	Dilated cardiomyopathy	110	90	80	25	Ex-smoker	0	0	0	0	0	6	3		162	5,28	139	451	66	117,308210733808	1	1	1	0	1	1	40	0
Woman	51	34,4841575723153	Dilated cardiomyopathy	95	70	68	10	Non-smoker	1	0	1	1	0	12	3	8300	119	3,47	143	589	125	41,6535348174084	1	1	1	1	1	1	437,5	1
Man	51	32,6991676575505	Dilated cardiomyopathy	120	85	87	15	Ex-smoker	1	1	0	0	0	8	2,5	1197	153	5,36	141	724	135	51,3661414586928	1	0	1	1	1	1	125	0
Man	51	28,3553875236295	Dilated cardiomyopathy	124	82	70	23	Ex-smoker	1	0	0	0	1	1	2	698	152	4,54	142	499	104	69,4105744588497	0	1	1	1	1	1	20	0
Man	51	29,7142857142857	Dilated cardiomyopathy	126	82	100	25	Ex-smoker	1	0	1	1	0	4	2	889	147	3,86	136	456	82	91,314748359211	1	1	1	1	1	1	40	0
Man	50	24,5089457652043	Ischaemic heart disease	130	80	74	15	Ex-smoker	0	1	0	1	1	3	4	1370	138	5,58	140	520	85	87,9586402283923	1	1	1	1	1	1	125	1
Man	51	28,3950617283951	Dilated cardiomyopathy	124	78	72	15	Non-smoker	0	0	0	0	1	4	2	1651	160	3,9	140	373	98	74,3373749510734	1	1	1	0	1	1	20	0
Man	50	25,0593070266297	Dilated cardiomyopathy	128	88	78	20	Non-smoker	0	0	0	0	1	3	2	81	147	4,81	139	416	83	90,4090339230898	1	1	1	0	1	1	20	0
Man	50	27,170631566236	Ischaemic heart disease	134	78	70	28	Ex-smoker	1	0	0	1	0	1	2	698	157	4,06	136	322	83	90,4090339230898	1	1	1	1	1	1	80	0
Man	50	28,3950617283951	Dilated cardiomyopathy	127	97	89	25	Ex-smoker	0	0	0	0	1	0	2	378	155	3,58	139	376	86	86,7794182577491	1	1	1	1	1	1	20	0
Man	50	32,3028619731916	Dilated cardiomyopathy	101	81	101	33	Ex-smoker	0	0	1	0	1	0	3	33	141	5,52	141	419	88	84,5074395645908	1	1	0	0	0	1	40	0
Man	50	30,6793279766253	Dilated cardiomyopathy	145	74	89	35	Non-smoker	0	0	0	1	0	1	2	535	152	4,61	137	401	84	89,1681283919931	1	1	1	0	1	1	40	0
Man	49	25,3086419753086	Ischaemic heart disease	138	90	61	30	Ex-smoker	1	0	0	1	0	1	2	731	149	3,39	141	245	101	72,3806015957496	1	1	0	1	0	0		0
Man	45	31,561671506123	Dilated cardiomyopathy	120	90	70	33	Ex-smoker	1	0	0	1	0	2	2	105	151	6,24	139	583	93	81,0004431916791	1	1	1	0	1	1	40	0
Man	49	28,8827246990191	Ischaemic heart disease	107	65	71	30	Ex-smoker	1	0	1	0	1	1	3	2976	106	1,91	140	483	82	92,0593423656089	1	1	1	1	1	1	80	0
Man	49	38,0388841927304	Ischaemic heart disease	125	85	88	25	Ex-smoker	0	0	0	1	0	6	2	922	119	3,01	140	344	75	102,044207182761	1	1	0	1	0	1	80	0
Man	59	38,8208559525312	Dilated cardiomyopathy	134	76	70	35	Non-smoker	1	0	0	0	1	11	2	46	146	3,14	143	452	103	68,1430773345236	1	1	0	1	0	0		0
Man	49	35,5918367346939	Dilated cardiomyopathy	140	100	85	18	Ex-smoker	1	0	0	0	0	4	3	2928	161	6,29	150	552	110	65,5906440140142	1	1	1	0	1	1	125	0
Man	49	26,1961873500821	Ischaemic heart disease	116	71	80	20	Ex-smoker	0	0	0	0	0	1	3	3504	129	3,41	142	513	73	105,277235752307	0	1	0	1	1	1	250	0
Man	49	31,8342124153428	Other	115	74	59	20	Non-smoker	0	0	0	0	0	5	2,5	667	141	5,49	142	400	101	72,3806015957496	1	1	1	0	1	1	80	0
Man	48	29,6296296296296	Dilated cardiomyopathy	170	105	80	27	Ex-smoker	1	0	1	0	0	1	2	330	161	4,75	142	367	80	95,1176346491161	1	1	1	1	1	1	80	0
Man	48	28,0496712929145	Other	148	95	78	30	Non-smoker	0	0	0	0	0	1	3	5674	145	4,45	142	583	182	36,8387177395785	1	1	1	0	1	1	125	1
Man	48	30,1038062283737	Dilated cardiomyopathy	105	75	81	27	Ex-smoker	0	0	0	0	1	3	2	1145	156	4,22	137	494	65	120,871767632326	1	1	1	1	1	1	40	0
Man	49	27,3981756824485	Dilated cardiomyopathy	105	70	68	34	Non-smoker	0	0	0	1	0	3	2,5	6041	114	4,07	143	419	184	36,2250743945598	1	1	0	1	0	1	80	0
Man	48	25,3515413737155	Ischaemic heart disease	147	69	70	25	Smoker	1	0	0	1	0	1	3	3467	125	2,85		582	86	87,5015354833782	1	1	1	1	1	1	125	0
Man	47	25,7617728531856	Other	128	87	75	20	Non-smoker	1	0	0	0	0	2	3	2586	127	4,01	135	540	87	86,7117148995578	1	1	1	0	1	1	100	0
Man	48	25,9259259259259	Dilated cardiomyopathy	114	87	100	23	Ex-smoker	0	0	0	0	1	0	3	2825	146	8,03	143	475	84	89,9101227816964	1	1	0	0	0	1	10	0
Man	47	31,1418685121107	Ischaemic heart disease	99	77	99	25	Ex-smoker	1	0	0	0	0	2	3	477	149	5,38	143	561	90	83,3848471471052	1	1	1	1	1	1	187,5	1
Man	48	31,0476945435328	Dilated cardiomyopathy	115	75	57	15	Ex-smoker	1	0	0	0	0	2	3	3570	153	5,2	137	443	86	87,5015354833782	1	1	1	0	1	1	60	1
Woman	48	37,2023809523809	Ischaemic heart disease	108	79	82	35	Ex-smoker	0	1	1	0	0	7	2,5	465	119	3,51	140	269	72	79,7019764659256	1	1	1	1	1	1	40	0
Man	47	18,9035916824197	Dilated cardiomyopathy	120	80	81	15	Smoker	0	0	0	0	0	1	2	2692	143	4,43	145	432	77	99,8326722220402	1	1	1	0	1	1	20	0
Man	47	34,402221941674	Dilated cardiomyopathy	140	81	80	30	Non-smoker	0	0	0	0	1	0	1,5	324	153	5,82	141	306	87	86,7117148995578	1	1	0	0	0	0		0
Man	47	32,6607856903025	Dilated cardiomyopathy	124	87	87	25	Ex-smoker	0	0	1	0	1	3	3	1734	143	2,83	137	556	84	90,2952067545927	1	1	1	0	1	1	160	1
Man	46	31,6990701606086	Ischaemic heart disease	130	80	75	20	Smoker	1	0	0	0	0	2	3	1122	154	4,26	143	555	101	73,3148841866419	1	1	1	1	1	1	80	0
Man	47	25,7725180802104	Dilated cardiomyopathy	120	80	120	30	Non-smoker	0	0	0	1	0	0	2	2917	156	4,18	143	341	101	72,9955066927564	0	0	0	0	0	0		0
Man	47	24,7251829329413	Dilated cardiomyopathy	140	75	79	28	Ex-smoker	1	0	0	0	0	2	3	684	146	3,5	143	373	63	125,847327943112	1	1	0	1	1	1	40	1
Man	47	29,3775826446281	Dilated cardiomyopathy	140	95	65	20	Ex-smoker	1	0	1	0	0	5	3	225	172	4,31	135	298	73	106,171612248712	1	1	1	0	1	1	125	0
Man	46	30,6148213609393	Ischaemic heart disease	126	73	82	18	Non-smoker	1	0	1	0	0	0	3	4480	163	4,89	138	453	95	78,6839181071612	1	1	1	0	1	1	40	0
Man	46	24,1516725033209	Dilated cardiomyopathy	125	70	66	28	Ex-smoker	0	1	0	0	0	7	2	228	149	5,05	144	308	91	82,688526224311	1	1	1	0	1	1	40	0
Man	46	23,5294117647059	Dilated cardiomyopathy	130	80	74	20	Ex-smoker	0	0	0	1	0	3	3	35000	124	4,27	146	274	780	6,92949916397659	1	1	0	0	0	0		0
Man	46	30,5985301266836	Dilated cardiomyopathy	138	98	55	30	Non-smoker	0	0	0	0	0	4	1		130	5,7	141	518	75	103,361385047692	1	1	0	0	0	0		0
Man	46	25,3515413737155	Other	110	80	80	15	Non-smoker	0	0	0	0	1	5	3	4386	122	3,63	142	320	77	100,269470459449	1	1	1	1	1	1	20	0
Man	45	26,1224489795918	Dilated cardiomyopathy	140	100	53	38	Ex-smoker	0	0	0	0	0	2	1	90	150	4,58	142	297	87	87,4805490719186	1	1	1	0	1	0		0
Man	45	31,0476945435328	Dilated cardiomyopathy	140	95	75	20	Ex-smoker	1	0	0	0	0	4	3	522	137	6	137	409	94	80,0068505208992	1	1	1	1	1	1	40	1
Man	46	38,781163434903	Other	143	97	71	25	Non-smoker	1	0	1	0	0	9	2	216	142	3,77	142	295	76	101,79352006492	1	1	1	1	1	1	40	0
Man	45	28,082170873905	Ischaemic heart disease	138	84	70	40	Smoker	1	0	1	1	0	7	2	1431	171	4,58	145	451	116	62,7671194498851	1	1	1	1	1	1	40	0
Man	45	25,680074054167	Ischaemic heart disease	130	80	69	25	Ex-smoker	0	0	0	0	0	2	2		158	3,1	138	558	86	88,6554635669512	1	1	1	1	1	1	60	0
Man	45	23,7812128418549	Dilated cardiomyopathy	103	68	87	20	Smoker	0	0	1	0	1	1	2	940	133	3,23	140	399	79	97,781130574204	1	1	0	0	0	0		1
Man	45	21,8775510204082	Dilated cardiomyopathy	125	60	65	20	Smoker	1	0	0	0	0	3	3	100	134	4,79	140	368	101	73,6427253533398	1	1	1	0	1	1	20	0
Man	45	24,7554643159039	Dilated cardiomyopathy	97	66	66	15	Non-smoker	0	0	0	0	0	7	2	2478	147	4,55	139	487	105	70,4148513207675	1	1	1	1	1	1	40	0
Man	45	23,2438016528926	Dilated cardiomyopathy	101	83	75	18	Non-smoker	0	0	0	0	0	3	1	3827	142	4,57	145	544	91	83,0582833781366	1	1	1	0	1	1	80	0
Man	44	32,7160493827161	Dilated cardiomyopathy	112	75	73	25	Ex-smoker	1	0	0	0	0	4	2	1034	154	5,82	142	400	73	107,602753323779	1	1	1	1	1	1	125	0
Man	44	34,1079893629321	Ischaemic heart disease	118	60	66	45	Non-smoker	0	0	0	0	0	11	2	30	153	3,89	140	299	99	75,706810543128	1	1	0	0	0	0		0
Man	44	27,994736989446	Dilated cardiomyopathy	120	80	55	45	Ex-smoker	0	0	0	1	1	1	2,5	218	152	7,28	138	407	77	101,178367505596	1	1	1	0	1	1	40	0
Man	43	32,0009660669001	Other	105	90	80	25	Non-smoker	1	0	0	0	1	3	1	151	162	3,84	144	346	113	65,2938440751982	1	1	0	1	0	0		0
Man	43	30,9244791666667	Dilated cardiomyopathy	125	95	89	25	Smoker	0	0	0	0	0	0	2	707	175	4,37	135	375	92	82,7777483286107	1	1	1	1	1	1	40	0
Man	43	22,7903289734443	Dilated cardiomyopathy	109	78	69	17	Non-smoker	0	0	0	0	0	3	3	592	159	4,53	146	511	50	167,306716717765	1	1	1	0	1	1	60	1
Man	43	41,522491349481	Dilated cardiomyopathy	150	115	97	20	Non-smoker	0	0	0	0	0	0	2	3600	149	3,86	145	566	108	68,7945046237788	0	0	0	0	0	0		0
Man	43	29,6679712157556	Dilated cardiomyopathy	100	60	65	20	Ex-smoker	0	1	1	0	0	12	3	5021	133	3,65	133	437	105	71,0677081911752	1	1	1	0	1	1	250	1
Man	42	27,681660899654	Dilated cardiomyopathy	125	75	71	35	Non-smoker	0	0	0	0	0	1	1		130	4,42	139	195	90	85,310678531878	1	1	1	0	1	1	40	0
Man	41	35,5532431494971	Dilated cardiomyopathy	130	80	84	25	Non-smoker	1	0	0	0	0	1	2	90	157	5,57	140	548	70	114,572554700082	1	1	1	0	1	1	40	0
Man	41	32,6058884297521	Dilated cardiomyopathy	132	78	70	35	Non-smoker	0	0	0	0	0	19	2	174	158	7,82	141	316	73	109,156387542266	1	1	1	1	1	1	20	0
Man	40	20,9571711629325	Dilated cardiomyopathy	124	76	85	25	Ex-smoker	0	0	0	0	0	0	2	4917	136	4,28	135	499	96	79,9759995903646	1	1	1	1	1	1	40	0
Man	40	26,5831758034027	Dilated cardiomyopathy	160	110	56	40	Ex-smoker	1	0	0	0	1	1	2	95	149	5,91	145	483	88	88,4234948864413	1	1	1	0	1	1	20	0
Woman	41	31,2213039485767	Dilated cardiomyopathy	102	75	62	25	Non-smoker	0	0	0	0	0	9	2	593	140	4,05	141	338	79	73,9377068656312	1	1	1	0	1	1	60	0
Woman	40	24,1671624033314	Dilated cardiomyopathy	88	73	62	30	Non-smoker	0	0	0	0	0	0	1	5082	125	4,86	140	426	89	64,7602501166653	1	1	1	0	1	1	40	0
Man	39	37,5510204081633	Dilated cardiomyopathy	133	92	75	20	Ex-smoker	1	0	0	0	0	0	2	228	154	7,55	142	479	73	110,270199992664	1	1	1	0	1	1	40	0
Man	39	39,0708464332591	Dilated cardiomyopathy	130	90	83	18	Non-smoker	0	0	0	0	1	10	2	198	169	5,14	147	276	93	83,3879735909034	1	1	1	0	1	1	40	0
Man	39	26,1492768595041	Ischaemic heart disease	95	75	120	30	Ex-smoker	0	1	1	0	0	0	3	6511	113	1,89	135	825	85	92,5088543396217	0	1	1	1	1	1	500	1
Man	40	27,0416441319632	Dilated cardiomyopathy	99	74	77	25	Ex-smoker	0	0	0	0	1	12	3	3200	142	4,62	137	625	97	79,025290038261	1	1	1	0	1	1	437,5	1
Man	39	29,5105916727538	Ischaemic heart disease	117	82	95	25	Smoker	0	0	0	0	0	1	2	571	157	6,17	142	354	86	91,2686296927529	1	1	1	0	1	1	20	0
Woman	39	23,1404958677686	Dilated cardiomyopathy	145	90	100	38	Non-smoker	0	0	0	0	0	16	2,5	436	132	4,92	144	266	76	78,1048068254418	1	1	1	0	1	1	40	0
Woman	39	26,291723822588	Hypertrophic cardiomyopathy	110	70	80	49	Non-smoker	0	0	0	1	0	9	3	2852	138	3,83	137	703	92	62,6506376202471	1	1	1	0	1	1	500	1
Man	39	28,734672057202	Dilated cardiomyopathy	114	81	64	26	Ex-smoker	0	0	0	0	0	0	2	200	171	5,89	139	347	105	72,4903658668715	1	1	1	0	1	1	40	0
Man	38	34,8657024793388	Dilated cardiomyopathy	140	110	55	30	Non-smoker	1	0	0	0	0	0	2	573	144	2,93	143	358	83	95,5887251040732	1	1	0	1	0	0		0
Man	39	34,6260387811634	Dilated cardiomyopathy	105	65	71	23	Non-smoker	0	0	0	0	0	6	2,5		130	2,81	141	344	101	75,8133831736527	1	1	1	1	1	1	62,5	0
Man	38	38,781163434903	Dilated cardiomyopathy	135	85	72	35	Non-smoker	0	0	1	0	0	2	2	81	172	6,46	142	412	86	91,7511624290552	1	1	1	1	1	1	120	0
Woman	38	22,8623685413809	Dilated cardiomyopathy	95	65	70	35	Non-smoker	0	0	0	0	0	0	2	306	129	5,09	140	248	51	124,42014696399	1	1	0	0	0	0		0
Man	37	24,1516725033209	Dilated cardiomyopathy	155	100	83	35	Ex-smoker	1	0	0	0	0	1	1	453	175	6,54	139	446	66	125,204577326892	1	1	1	0	1	1	10	0
Man	37	27,8988202784568	Dilated cardiomyopathy	140	78	76	30	Non-smoker	0	0	0	0	1	0	1	529	162	5,94	143	281	73	111,45494130079	1	1	0	0	0	0		0
Man	36	19,974407790019	Dilated cardiomyopathy	95	65	84	23	Smoker	0	0	0	0	0	1	1	472	171	3,47	143	417	84	95,3171732395825	1	1	1	0	1	0		0
Man	37	24,2214532871972	Dilated cardiomyopathy	108	75	67	20	Smoker	0	0	0	0	0	1	2	547	155	7,85	141	416	83	96,1076126748067	1	1	1	0	1	1	20	0
Woman	37	27,8851873884593	Dilated cardiomyopathy	105	75	59	40	Non-smoker	0	0	0	0	0	12	1	79	134	3,52	144	256	59	105,733982880634	1	1	0	0	0	0		0
Man	36	22,5878330942279	Dilated cardiomyopathy	139	82	64	20	Ex-smoker	1	0	1	1	0	0	2	234	154	5,93	141	463	158	45,9768456377593	1	1	0	1	0	1	80	0
Man	37	36,0648423557406	Ischaemic heart disease	126	104	83	25	Non-smoker	1	0	0	1	0	3	3	2817	149	4,79	142	463	136	54,3588183891304	1	1	1	1	1	1	120	0
Man	36	21,6296487603306	Dilated cardiomyopathy	130	80	65	20	Non-smoker	0	0	0	1	0	2	2	4251	127	3,52	139	521	103	75,3312706711846	1	1	1	0	1	1	187,5	1
Man	36	25,2493372048984	Dilated cardiomyopathy	123	76	71	10	Ex-smoker	0	1	0	0	0	5	2	2767	142	3,89	145	541	123	61,3817055826339	1	1	1	0	1	1	40	1
Man	36	23,7812128418549	Dilated cardiomyopathy	108	80	68	10	Smoker	0	0	0	0	0	2	3	4096	122	4,26	138	400	60	140,540957306504	1	1	1	0	1	1	80	0
Man	36	27,7634297520661	Dilated cardiomyopathy	108	78	75	15	Non-smoker	0	0	0	1	0	12	2	494	159	6,27	141	455	89	89,1647882868715	1	1	0	0	0	1	20	0
Man	35	25,3515413737155	Dilated cardiomyopathy	150	100	68	20	Smoker	1	0	0	0	0	3	1,5	1008	158	6,1	141	333	61	138,6763541683	1	1	1	0	1	1	20	0
Man	36	29,8605512257756	Dilated cardiomyopathy	108	74	80	22	Ex-smoker	1	0	0	0	0	0	1,5	1919	150	5,3	142	460	71	115,727698408911	1	1	1	0	1	1	40	0
Woman	36	35,1066702673508	Ischaemic heart disease	140	90	85	30	Ex-smoker	0	0	1	0	0	4	2	305	139	5,65	134	475	75	80,6069813768003	1	1	1	1	1	1	60	0
Man	35	26,3128112267995	Dilated cardiomyopathy	104	81	78	18	Non-smoker	0	0	0	0	0	1	2	5625	150	3,68	144	525	114	67,391457108463	1	1	1	0	1	1	40	0
Man	34	42,9362880886427	Dilated cardiomyopathy	115	90	91	20	Non-smoker	0	0	0	0	0	1	2	1728	158	4,82	144	586	84	96,4295947824504	1	1	1	0	1	1	40	0
Man	32	29,6495115633095	Dilated cardiomyopathy	108	90	83	25	Ex-smoker	0	0	1	0	0	0	3	4837	156	3,51	138	490	99	80,7626197283926	1	1	0	0	0	1	60	0
Man	32	23,8884409806205	Dilated cardiomyopathy	116	78	55	18	Non-smoker	0	0	0	0	0	3	2	1111	155	6,51	142	426	86	95,0084427341	1	1	0	0	1	1	40	0
Woman	32	26,4380708219837	Dilated cardiomyopathy	110	65	83	20	Smoker	0	0	1	0	0	0	2	1675	133	4,11	139	422	65	97,381240861327	1	1	1	0	1	1	60	0
Man	28	24,4472789115646	Other	130	78	60	45	Smoker	0	0	0	0	0	0	2	235	148	3,91	142	229	68	128,006048837127	0	0	0	0	0	0		0
Man	29	31,3145661157025	Dilated cardiomyopathy	120	80	79	28	Non-smoker	0	0	0	0	1	0	2	5308	162	4,18	136	451	95	86,4090089205138	1	1	1	0	1	1	20	1
Man	28	35,0620891161432	Hypertrophic cardiomyopathy	138	98	69	49	Non-smoker	0	0	0	0	0	0	2	19	151	5,71	143	345	88	95,0632754459406	0	0	0	0	0	0		0
Man	28	26,4721074380165	Dilated cardiomyopathy	112	80	90	20	Ex-smoker	0	0	0	0	1	6	3	2414	153	3,2	142	387	99	82,98178318935	1	1	1	0	1	1	40	1
Man	28	24,4897959183673	Dilated cardiomyopathy	125	75	57	20	Ex-smoker	0	0	0	0	0	8	3	220	160	5,7	139	484	41	229,50555778594	1	1	1	0	1	1	20	0
Woman	28	18,4240362811791	Dilated cardiomyopathy	134	78	80	30	Non-smoker	1	0	0	0	0	0	3	552	133	5,07	141	311	59	111,888760177809	1	1	1	0	1	1	40	0
Man	26	25,3515413737155	Other	115	72	65	30	Non-smoker	0	0	0	0	0	17	1	750	155	4,39	140	421	90	94,0336756681916	1	1	1	0	1	1	20	0
Man	25	20,0617283950617	Dilated cardiomyopathy	100	60	93	15	Ex-smoker	0	0	0	0	0	4	2,5	7989	129	3,31	138	460	88	97,2756256218165	1	1	1	0	1	1	160	0
Woman	95	24,21875	Other	120	60	62	30	Non-smoker	1	0	1	0	1	3	2	155	123	4,17	137	364	67	75,3970838921115	1	0	1	0	1	1	40	0
Man	89	22,2222222222222	Dilated cardiomyopathy	100	63	71	33	Ex-smoker	0	0	0	1	0	1	2	644	133		135	579	256	21,9221813812594	0	1	1	0	1	1	40	0
Woman	88	18,75	Dilated cardiomyopathy	167	97	93	30	Non-smoker	1	0	0	0	1	2	2	308	123	5,83	137	368	90	54,4749606220126	1	1	1	0	1	1	40	0
Woman	88	23,3843537414966	Other	191	75	80	45	Non-smoker	1	0	0	1	0	5	2	842	118	3,43	130	330	88	55,9061746893696	1	1	0	1	0	0		0
Woman	87	26,4855397496689	Ischaemic heart disease	102	64	74	15	Non-smoker	0	0	0	0	0	7	3	1069	135	3,32	136	400	149	30,5171098715771	0	0	1	0	1	1	250	1
Man	86	28,075042938301	Ischaemic heart disease	110	65	65	30	Ex-smoker	1	0	0	0	0	4	1	77	135	2,94	138	242	86	77,7328265025889	1	1	0	1	0	0		0
Man	85	26,0275824770146	Ischaemic heart disease	108	65	69	20	Non-smoker	0	0	0	1	0	9	2	563	156	6	135	654	238	24,0700508455823	0	1	0	0	0	1	40	0
Man	85	27,4144536926939	Ischaemic heart disease	134	70	59	47	Ex-smoker	0	0	0	0	0	4	2	95	130	8,09	136	429	144	42,9829778731429	1	0	1	1	1	1	20	0
Woman	85	24,4646016033723	Dilated cardiomyopathy	181	97	84	43	Non-smoker	0	0	0	1	0	0	1	32	123	6,8	140	574	76	66,6794234356426	1	1	1	0	1	1	20	0
Man	84	26,8687356599445	Ischaemic heart disease	97	58	70	32	Non-smoker	1	0	0	1	0	4	2	187	144	3,38	137	334	144	43,0863640976176	1	1	1	0	1	1	20	0
Man	85	23,9248582230624	Dilated cardiomyopathy	105	67	87	25	Non-smoker	0	0	0	1	0	0	2	687	137	3,42	137	475	229	25,1649846313482	0	1	1	1	1	1	80	1
Man	84	29,0657439446367	Dilated cardiomyopathy	150	85	76	35	Non-smoker	1	0	1	1	0	2	2	64	127	3,2	138	421	101	64,8788730620131	1	1	0	1	0	1	40	0
Man	84	27,4144536926939	Other	156	83	84	25	Non-smoker	1	0	0	1	0	12	3	721	112	4,25	140	296	103	63,4272680306673	1	1	0	0	0	1	250	0
Woman	84	19,53125	Other	125	73	81	30	Non-smoker	0	0	0	1	1	4	3	316	110	6,46	141	368	111	43,1709246603681	1	1	1	0	1	1	40	0
Woman	84	25,2595155709343	Ischaemic heart disease	126	68	65	30	Non-smoker	1	0	0	1	0	0	2	407	114	3,81	140	621	254	16,6079473457331	0	1	1	1	1	1	20	0
Man	83	27,4691358024691	Dilated cardiomyopathy	155	115	61	20	Non-smoker	1	0	0	1	1	6	3	1142	127	3,11	138	488	125	50,852446348497	1	1	1	0	1	1	60	0
Man	82	28,4005479635136	Ischaemic heart disease	156	84	65	43	Non-smoker	1	0	1	1	0	1	2	234	125	3,07	138	196	122	52,4270476072539	0	1	1	1	1	1	40	1
Man	83	31,2213039485767	Ischaemic heart disease	138	89	81	25	Non-smoker	1	0	1	1	0	2	2	320	130	4,45	141	602	214	27,3431478536719	0	1	1	1	1	1	20	0
Man	75	25,3069320474676	Ischaemic heart disease	160	100	116	30	Ex-smoker	1	0	0	1	1	1	3	2511	149	2,99	143	401	139	45,9242785101415	1	1	1	1	1	1	80	0
Man	83	33,802055164954	Ischaemic heart disease	100	80	96	35	Non-smoker	1	0	1	1	1	8	2	271	140	3,84	136	595	105	62,1861334010859	1	1	0	0	0	1	120	0
Man	82	30,0711684319556	Ischaemic heart disease	130	90	84	26	Non-smoker	0	1	0	1	0	2	2	150	150	4,41	143	526	123	51,9354797106312	1	1	1	0	1	1	40	0
Woman	82	35,321237358715	Ischaemic heart disease	125	65	65	43	Non-smoker	1	0	0	0	1	2	2	166	121	3,42	135	404	154	29,7316929777781	1	1	1	1	1	1	20	0
Man	81	27,34375	Ischaemic heart disease	119	73	72	20	Ex-smoker	0	1	1	0	0	14	3	426	137	2,35	141	508	100	66,1144514887225	1	1	1	1	1	1	80	1
Man	81	23,0300453514739	Ischaemic heart disease	150	90	65	35	Non-smoker	1	0	0	1	0	16	3	67	139	4,06	141	348	80	85,5323795013958	1	1	0	1	0	1	60	1
Man	81	21,4619366241636	Ischaemic heart disease	110	80	116	40	Non-smoker	1	0	0	1	0	12	1	116	138	4,3	139	401	92	72,7922672428102	1	1	1	1	1	1	20	0
Man	84	29,3877551020408	Ischaemic heart disease	116	71	83	30	Ex-smoker	0	0	0	1	0	4	2	226	126	6,21	135	470	130	48,4841218929395	1	1	1	0	1	1	40	0
Woman	81	18,8271110398974	Ischaemic heart disease	171	59	52	30	Non-smoker	1	0	0	1	0	0	3		108	3,03	133	245	70	74,0384241078299	0	0	0	1	0	1	40	1
Woman	81	20,0288415318058	Other	110	70	90	45	Non-smoker	1	0	0	1	1	2	3	1071	124	6,46	134	391	151	30,4902445241967	0	1	1	0	1	1	20	0
Man	80	30,7958477508651	Ischaemic heart disease	93	65	84	25	Ex-smoker	1	0	1	1	0	8	3	268	174	4,37	138	403	102	64,783885593064	0	1	1	0	1	1	125	0
Man	80	22,7244034844085	Ischaemic heart disease	120	80	70	45	Ex-smoker	1	0	0	0	0	3	2	44	157	3,86	139	229	83	82,1817664773108	1	1	0	1	0	0		0
Man	84	26,5118040651433	Ischaemic heart disease	120	55	74	35	Non-smoker	1	0	1	0	0	11	1	997	134	4,15	142	396	110	58,792645725824	1	0	0	1	0	1	20	0
Woman	81	28,6989795918367	Ischaemic heart disease	135	74	74	43	Non-smoker	1	0	0	1	1	3	2	111	137	4,75	139	441	100	49,0569230046321	1	1	1	1	1	0		0
Man	80	22,0243225126879	Ischaemic heart disease	120	80	98	17	Non-smoker	1	0	0	1	0	7	3	50	149	3,52	140	300	73	95,3052906403635	1	1	1	1	1	1	40	0
Man	79	25,3515413737155	Ischaemic heart disease	137	78	65	40	Non-smoker	0	0	0	1	0	3	2	188	151	5,09	133	455	136	46,6011525888345	0	1	1	0	1	1	20	0
Man	80	24,8015873015873	Dilated cardiomyopathy	108	76	78	38	Smoker	0	0	0	1	0	2	3	3761	124	4	138	191	168	36,4237519380802	0	1	1	0	1	1	250	1
Man	79	19,1107527844964	Ischaemic heart disease	96	67	65	30	Non-smoker	0	0	0	1	0	1	3	1507	98	3,03	137	238	179	33,9397126273266	0	1	1	1	1	1	40	1
Man	78	29,4075963718821	Ischaemic heart disease	131	80	67	35	Ex-smoker	1	0	1	1	0	4	2	347	133	2,8	139	203	104	63,6747399766171	0	1	1	1	1	1	40	0
Man	78	22,7204383708109	Dilated cardiomyopathy	113	70	105	23	Ex-smoker	0	1	0	1	0	4	2	118	140	4,03	136	368	101	65,8622841619405	1	1	1	0	1	1	20	0
Man	78	34,2058298631767	Ischaemic heart disease	124	86	104	32	Non-smoker	1	0	1	1	0	17	2	224	152	4,86	140	327	96	69,8365297630662	1	1	1	1	1	1	20	0
Man	78	25,2595155709343	Other	93	59	65	47	Non-smoker	0	0	0	0	0	2	1	25	131	5,38	138	333	94	71,5540319648204	0	0	0	0	0	1	20	0
Man	78	22,8930740819877	Ischaemic heart disease	126	74	61	47	Non-smoker	0	0	0	1	0	4	1	170	107	4,98	138	539	103	64,3886762129551	1	1	1	0	1	1	40	0
Man	78	28,4055043555107	Ischaemic heart disease	141	76	62	30	Non-smoker	1	0	1	1	0	4	2	307	130	3,78	139	370	222	26,5419191045732	0	1	1	1	1	1	160	0
Man	78	30,0041495100386	Dilated cardiomyopathy	148	78	70	40	Smoker	0	0	0	0	0	4	1	71	126	4,45	130	374	138	45,9412902398739	0	1	0	0	0	1	40	0
Woman	78	28,9460988553134	Ischaemic heart disease	135	84	79	28	Non-smoker	0	0	1	0	0	5	2	224	100	5,35	145	355	111	43,8252943265083	0	1	1	0	1	1	80	0
Woman	78	25,6895619253651	Ischaemic heart disease	148	71	83	45	Non-smoker	0	0	0	1	1	3	2	172	144	4,83	142	386	81	63,0428513011163	0	1	0	0	0	1	40	0
Woman	78	26,6727632982777	Ischaemic heart disease	120	70	74	27	Smoker	1	0	1	0	0	2	2	231	140	3,41	129	466	83	61,2930792964058	0	1	1	0	1	1	40	0
Man	77	28,4090909090909	Ischaemic heart disease + Dilated cardiomyopathy	132	78	78	30	Ex-smoker	1	0	1	1	0	7	2	191	148	2,74	138	387	96	70,0196987441642	1	1	0	1	0	1	20	0
Man	77	24,7251829329413	Ischaemic heart disease	152	88	83	38	Ex-smoker	1	0	0	0	0	2	2	207	179	3,34	138	359	115	56,8480972463045	1	1	1	1	1	1	40	1
Man	77	31,3779891663364	Ischaemic heart disease	117	82	52	40	Non-smoker	1	0	0	1	0	5	2	25	146	4,15	138	403	130	49,3481200150077	1	1	0	1	0	1	20	0
Man	77	30,7394166193324	Ischaemic heart disease	101	74	65	35	Ex-smoker	1	0	0	1	0	5	2	133	154	5,18	137	282	117	55,7281667197765	1	1	1	1	1	0		0
Man	77	28,0898876404494	Ischaemic heart disease	134	79	70	40	Ex-smoker	1	1	0	1	0	6	2	26	131	3,55	134	294	86	79,4968697100768	1	1	1	1	1	1	40	0
Man	76	31,8877551020408	Ischaemic heart disease	154	78	85	35	Non-smoker	1	0	1	1	0	5	2	285	155	3,68	135	480	127	50,8304792972264	1	1	1	0	1	1	20	0
Man	76	24,6755002704164	Other	136	72	58	40	Non-smoker	1	0	1	1	0	0	2	197	157	4,23	140	432	112	58,7646428006441	1	1	0	0	0	1	40	0
Woman	77	27,0538027739674	Other	175	85	70	25	Ex-smoker	1	0	1	1	0	7	3	98	125	2,99	140	511	85	59,7882312794119	1	1	1	1	1	0		0
Woman	78	27,471383975026	Other	135	87	68	40	Non-smoker	0	0	0	1	0	6	2	130	141	4,59	139	299	132	35,8827105921793	1	1	1	0	1	1	20	0
Man	77	25,0593070266297	Ischaemic heart disease	99	53	59	35	Ex-smoker	1	0	0	1	0	5	2	284	126	4,31	137	464	129	49,7898382205113	1	1	1	0	1	1	40	0
Man	77	28,7132111981524	Ischaemic heart disease	95	79	100	18	Non-smoker	0	0	0	1	0	5	3	492	115		132	523	155	40,282689717133	1	1	1	0	1	1	40	0
Man	76	25,2801098592428	Ischaemic heart disease	170	100	97	45	Non-smoker	1	0	0	1	0	3	1	1044	130	3,13	137	334	92	73,7399002949743	1	1	1	1	1	1	20	0
Man	76	28,90625	Ischaemic heart disease	175	94	54	40	Ex-smoker	1	0	0	0	0	0	2	138	129	3,32	141	269	75	93,3454171498047	1	1	1	1	1	1	20	1
Woman	76	38,7096774193548	Ischaemic heart disease	133	91	60	45	Non-smoker	1	0	1	1	0	0	1	277	113	3,43	136	435	111	44,0569964925407	1	0	0	1	0	0		0
Woman	76	24,5243463470591	Dilated cardiomyopathy	153	86	71	40	Ex-smoker	1	0	1	1	1	1	2	116	147	2,89	134	243	69	76,25806012694	0	1	1	1	1	1	20	0
Man	76	22,77318640955	Ischaemic heart disease	171	75	76	27	Non-smoker	1	0	1	1	0	0	2	252	132	6,23	126	540	117	55,8762451834131	0	1	1	0	1	1	20	0
Man	76	32,8241383663679	Dilated cardiomyopathy	148	96	66	28	Ex-smoker	1	0	0	1	0	4	3	154	138	2,31	139	335	92	73,7399002949743	1	1	1	1	1	1	60	0
Man	75	35,6464572680789	Dilated cardiomyopathy	130	86	47	30	Non-smoker	1	0	0	0	1	4	2	321	148	5,11	139	505	99	67,9388837445269	1	1	1	0	1	1	40	0
Man	75	26,3656030286641	Ischaemic heart disease	130	74	86	38	Non-smoker	1	0	1	1	0	2	2	137	126	3,91	133	549	99	67,9388837445269	1	1	1	1	1	1	40	0
Man	76	28,4090909090909	Ischaemic heart disease	174	102	78	30	Non-smoker	1	0	1	1	0	7	2	128	117	4,42	136	524	142	44,6861510690822	0	1	1	1	1	1	40	0
Man	75	30,8979120501857	Ischaemic heart disease	140	87	66	49	Ex-smoker	1	0	1	1	0	4	2	140	148	3,49	139	352	163	38,2135096138043	1	1	1	1	1	0		0
Man	75	24,8579545454545	Dilated cardiomyopathy	139	93	84	25	Non-smoker	1	0	0	0	1	2	1	142	148	4,9	138	258	99	67,9388837445269	1	1	0	1	0	0		0
Man	75	31,46267227523	Ischaemic heart disease	161	89	77	40	Non-smoker	1	0	1	0	0	6	2	52	154	3,07	140	350	109	60,7982729743535	1	1	0	1	0	0		0
Man	75	42,7572873289708	Ischaemic heart disease	125	61	73	40	Smoker	1	0	1	1	0	1	3	156	134		137		105	63,4788383199039	1	1	1	1	1	1	125	0
Man	75	28,0379234593595	Dilated cardiomyopathy	151	78	59	30	Ex-smoker	0	1	0	1	0	5	2	41	139	6,23	136	388	80	86,8791526665117	1	1	0	0	0	1	40	0
Woman	76	27,6360544217687	Dilated cardiomyopathy	124	73	59	43	Smoker	0	0	0	0	1	6	3	75	124	4,73	133	499	181	25,0585841309623	1	1	1	0	1	1	20	0
Woman	75	23,458562375267	Other	125	77	78	10	Non-smoker	1	0	0	1	0	0	3	1478	134	3,39	130	436	85	60,108499479478	0	1	1	0	1	1	60	1
Man	75	28,4055043555107	Ischaemic heart disease	145	72	60	40	Ex-smoker	1	0	0	1	1	4	2	161	127	3,46	142	429	115	57,1526160017961	0	1	1	1	1	1	20	1
Man	74	24,2512783053324	Ischaemic heart disease	130	70	81	25	Smoker	1	0	0	0	0	2	2	1116	135	3,01	138		87	79,0787146070904	1	1	1	0	1	1	40	0
Man	74	21,8299521999323	Dilated cardiomyopathy	152	88	95	35	Non-smoker	0	0	0	0	1	1	1	174	153	4,03	139	253	74	95,3172303244557	1	1	1	1	1	0		0
Man	74	25,1428571428571	Ischaemic heart disease	129	77	70	30	Non-smoker	1	0	1	0	0	2	2	463	157	3,26	143	315	140	45,67021601383	1	1	0	1	0	1	40	0
Man	74	28,7317468902109	Ischaemic heart disease	140	70	62	38	Non-smoker	1	0	1	0	0	1	2	127	142	3,56	141	367	99	68,1242610332447	1	1	1	1	1	1	20	0
Woman	74	42,7572873289708	Other	150	90	110	40	Non-smoker	1	0	0	1	0	0	3	433	109	3,28	136	416	62	86,7458515214115	0	1	1	0	1	1	60	0
Man	76	25,3814685419093	Ischaemic heart disease	101	75	78	25	Ex-smoker	1	0	0	1	0	17	2	216	177	5,6	139	406	146	43,2763379144803	1	1	1	1	1	1	60	0
Man	73	29,3877551020408	Ischaemic heart disease	122	76	96	25	Ex-smoker	1	0	1	0	1	1	2	286	134	6,16	134	554	104	64,5368618766117	1	1	1	0	1	1	40	0
Man	73	22,343515592582	Ischaemic heart disease	120	70	77	30	Smoker	1	1	0	0	0	3	2	565	125		137	289	90	76,2550239028592	1	1	0	1	0	1	20	0
Man	73	26,7538644470868	Dilated cardiomyopathy	167	90	66	45	Ex-smoker	0	0	0	0	0	9	2	92	149	3,89	139	388	111	59,8634303989228	1	1	1	1	1	1	40	0
Man	73	21,2244897959184	Ischaemic heart disease	130	70	90	30	Ex-smoker	1	1	0	1	1	11	3	1950	100		134		99	68,3126767340055	1	1	1	1	1	1	60	1
Man	73	31,8339100346021	Ischaemic heart disease	101	81	94	25	Non-smoker	1	0	0	1	0	3	2	1783	156	2,95	134	468	227	26,2186591859523	0	1	0	0	0	1	540	1
Man	73	29,6296296296296	Ischaemic heart disease	124	70	88	30	Ex-smoker	1	1	1	0	1	4	3	134	134	3,11	137	394	170	36,6038074532047	1	1	1	1	1	1	62,5	0
Man	73	32,0009660669001	Ischaemic heart disease	145	80	64	49	Ex-smoker	1	0	0	1	0	0	1	66	129	3,73	137	358	92	74,3452394704639	1	0	0	1	0	0		0
Man	73	34,6020761245675	Dilated cardiomyopathy	100	60	77	40	Ex-smoker	1	0	1	0	0	4	2	28	130	3,54	136	303	125	52,195151492119	1	1	1	0	1	1	40	0
Man	73	37,287547693375	Other	118	85	89	20	Ex-smoker	1	0	1	1	0	4	3	664	143	6,53	130	417	154	41,0265885174122	0	1	1	0	1	1	40	0
Man	73	30,7958477508651	Ischaemic heart disease	145	78	52	40	Smoker	1	1	1	0	0	0	2	229	160	3,55	141	477	110	60,4918906980626	1	1	0	1	0	1	40	0
Man	73	29,0123456790123	Other	131	93	75	40	Non-smoker	1	0	0	1	0	6	3	192	161	4,57	135	422	93	73,4234851070076	1	1	1	1	1	1	40	0
Man	72	24,9134948096886	Ischaemic heart disease	132	81	71	35	Ex-smoker	1	1	1	0	0	6	2	136	144		136		134	48,3060385884135	1	1	1	1	1	1	40	0
Man	72	28,6851446806985	Ischaemic heart disease	153	74	88	43	Ex-smoker	1	0	0	1	1	1	2	245	125	6,82	135	208	76	92,9440249630006	1	1	1	0	1	1	40	1
Man	72	26,218820861678	Dilated cardiomyopathy	179	92	72	40	Smoker	1	0	0	0	0	4	2	83	142	5,32	134	306	136	47,487188856675	1	1	1	1	1	0		0
Man	72	22,0384011592803	Ischaemic heart disease	110	65	51	25	Smoker	1	0	0	0	0	0	2	113	138	3,21	138	402	98	69,3115274848838	1	1	1	1	1	1	80	1
Man	72	29,4029202445788	Ischaemic heart disease	129	72	62	30	Ex-smoker	1	0	0	1	0	2	2	106	143	4,21	140	467	94	72,72618698356	1	1	0	1	0	1	40	0
Man	72	29,7142857142857	Dilated cardiomyopathy	125	80	75	35	Ex-smoker	1	0	0	1	0	6	2	39	140	5,79	136	371	152	41,7669594616801	1	1	1	0	1	1	20	0
Man	72	28,7267877295578	Ischaemic heart disease	124	61	72	30	Non-smoker	0	0	1	0	0	6	2	668	115	3,88	134	356	211	28,6060838860041	1	1	1	1	1	1	80	0
Man	72	24,2512783053324	Ischaemic heart disease	117	66	79	25	Non-smoker	1	1	0	0	0	0	1	369	141	4,08	139	336	69	103,90788632084	1	1	1	1	1	1	20	0
Man	71	28,0864197530864	Other	99	70	70	26	Non-smoker	0	0	1	0	1	2	3	2077	135	2,88	126	643	130	50,1675375824071	0	1	1	0	1	1	187,5	1
Man	71	41,1759073063296	Dilated cardiomyopathy	120	80	60	30	Ex-smoker	1	1	1	1	0	9	2	71	154	4,71	139	394	140	46,0555168095975	1	1	0	0	0	1	60	0
Man	72	27,4405991735537	Ischaemic heart disease	126	79	68	40	Non-smoker	1	0	1	0	0	3	1	26	137	3,37	135	345	93	73,6293622228072	1	1	1	1	1	1	20	0
Man	72	28,4005479635136	Ischaemic heart disease	124	61	66	40	Non-smoker	0	0	0	0	0	5	1	105	140	3,39	138	314	95	71,8434733770341	1	1	0	1	0	1	20	0
Woman	72	35,1541373715522	Ischaemic heart disease	103	55	75	42	Non-smoker	0	0	1	1	1	1	3	62	144	3,01	138	505	91	56,0209539365405	1	1	1	1	1	1	40	0
Woman	72	23,3843537414966	Ischaemic heart disease	140	92	78	33	Non-smoker	1	0	0	0	0	1	2	520	129	3,61	139	411	84	61,4420886270013	1	1	1	1	1	1	40	0
Woman	72	24,092970521542	Ischaemic heart disease	103	60	97	25	Non-smoker	1	1	1	1	0	1	2	1386	107	4,58	133	652	117	41,9177325220668	1	1	1	0	1	1	125	1
Woman	72	27,7777777777778	Ischaemic heart disease	130	70	60	38	Smoker	0	0	0	0	0	0	2	386	140	4,88	135	552	163	28,5903696894356	0	1	1	0	1	1	40	0
Man	71	27,5482093663912	Dilated cardiomyopathy	115	68	78	40	Non-smoker	1	1	1	1	0	6	2	1806	127	3,8	140	369	81	86,6007596223451	1	1	0	1	0	0		0
Man	71	26,4235698242833	Dilated cardiomyopathy	151	88	74	40	Non-smoker	1	0	0	0	1	3	1	27	159	5,75	136	317	93	73,838708280114	1	1	0	0	0	1	40	0
Man	71	30,4229678638941	Dilated cardiomyopathy	129	67	75	30	Non-smoker	0	0	1	1	0	4	2	139	118	6,1	139	592	133	48,8639554672471	1	1	1	0	1	1	40	0
Man	71	29,0005948839976	Ischaemic heart disease	160	83	65	40	Ex-smoker	1	0	1	0	0	1	2	149	150	5	140	409	112	59,5821012379321	1	1	0	1	0	1	40	0
Man	71	31,7424004117933	Ischaemic heart disease + Dilated cardiomyopathy	125	75	81	33	Ex-smoker	1	0	1	1	0	16	2	1379	109	3,72	136	340	166	37,8363016876139	0	1	1	0	1	1	102,5	0
Man	71	26,5949841287998	Other	145	80	61	35	Non-smoker	1	0	0	1	1	7	1	27	146	4,67	142	339	79	89,1357144637213	1	1	0	0	0	0		0
Man	70	21,4619366241636	Dilated cardiomyopathy	96	68	74	15	Non-smoker	0	0	0	1	1	9	3	209	152	7,31	137	225	117	56,8168917675575	0	1	1	0	1	1	40	0
Man	71	27,3796646836128	Ischaemic heart disease	109	83	60	20	Ex-smoker	1	0	1	1	1	6	3	1045	116		135	353	166	37,8363016876139	0	1	1	1	1	1	60	0
Woman	71	36,5797896662094	Dilated cardiomyopathy	133	75	80	25	Ex-smoker	1	0	1	0	1	5	3	72	114	3,16	135	426	144	33,0801143895666	1	1	1	1	1	1	20	0
Woman	71	34,4841575723153	Ischaemic heart disease	167	72	57	35	Non-smoker	1	0	0	0	0	3	2	64	120	4,53	140	405	74	71,3220658333471	1	1	1	1	1	1	80	0
Man	70	26,5432098765432	Ischaemic heart disease	110	80	78	20	Ex-smoker	0	0	0	1	0	10	1	365	164	4,74	135	370	122	54,1383120893239	1	1	1	1	1	1	60	1
Man	71	26,9274376417234	Ischaemic heart disease	150	90	70	30	Ex-smoker	1	0	1	1	0	1	2	644	103		137		85	81,9151013600843	1	1	1	1	1	1	40	0
Man	70	31,934968790826	Dilated cardiomyopathy	108	81	95	30	Ex-smoker	1	1	1	1	0	7	2	148	142	3,57	137	394	124	53,13189812307	1	1	1	0	1	1	60	1
Man	70	21,5349083986143	Ischaemic heart disease	143	73	66	25	Ex-smoker	1	0	1	1	0	8	3	837	106	2,61	133	633	138	46,9616654356254	0	0	1	0	1	1	80	1
Man	70	25,0593070266297	Ischaemic heart disease	119	62	72	24	Non-smoker	1	0	1	1	0	5	3	239	119	3,28	134	426	75	94,9168371244161	1	1	1	1	1	1	60,25	1
Man	70	24,2202268431002	Dilated cardiomyopathy	136	76	67	37	Non-smoker	1	0	0	0	1	4	2	21	115	3,79	132	337	86	81,0499484917412	1	1	1	0	1	1	20	0
Man	70	29,7527444341849	Dilated cardiomyopathy	137	78	80	23	Non-smoker	1	0	0	0	1	2	2	173	148		143	497	106	63,6738320249657	1	1	1	0	1	1	20	0
Man	70	41,7959183673469	Ischaemic heart disease	169	102	82	47	Smoker	1	0	1	0	0	2	1	34	144	3,37	138	333	124	53,13189812307	1	1	1	1	1	1	20	0
Man	70	39,4420739359604	Dilated cardiomyopathy	106	64	62	30	Non-smoker	1	0	0	0	1	5	3	74	131	5,91	139	528	170	36,9169574209959	1	1	1	0	1	1	60	0
Man	70	28,6851446806985	Ischaemic heart disease	151	83	64	49	Ex-smoker	1	0	1	0	0	5	2	56	126	2,84	133	363	93	74,0516318380757	1	1	0	1	0	0		0
Man	70	35,8024691358025	Dilated cardiomyopathy	124	74	91	28	Non-smoker	1	0	0	1	0	1	2	61	165	6,13	139	321	128	51,2204808152183	1	1	1	0	1	1	40	0
Man	70	32,5085216513067	Dilated cardiomyopathy	109	78	85	30	Non-smoker	1	0	0	1	0	5	2	330	155	4,5	136	333	242	24,5607160150463	0	1	1	0	1	1	82,5	0
Woman	70	28,9340689016627	Ischaemic heart disease	195	94	72	43	Non-smoker	1	0	1	1	0	6	2	115	133	4,41	136	288	86	60,139061780872	1	1	1	1	1	1	20	0
Woman	70	32,8613736865593	Ischaemic heart disease	149	73	83	35	Non-smoker	1	0	1	0	0	4	3	298	117	6,34	132	201	145	32,9116144403898	1	1	1	1	1	1	40	0
Woman	70	41,522491349481	Ischaemic heart disease	144	72	75	40	Non-smoker	1	0	1	1	0	1	3	156	120	4,68	132	413	65	83,0741387685073	0	1	1	0	1	1	125	0
Woman	69	22,8928199791883	Ischaemic heart disease	115	70	71	25	Non-smoker	0	0	0	0	0	1	2	306	146	3,32	138	385	110	45,4013993976691	1	1	1	1	1	1	20	0
Man	70	23,6614386154678	Ischaemic heart disease	158	71	75	28	Non-smoker	1	0	0	0	0	1	3	1478	147	8,19	134	373	114	58,5458017088906	1	1	1	1	1	1	80	0
Man	70	30,6048484523074	Ischaemic heart disease	141	79	77	38	Ex-smoker	1	0	1	0	0	5	3	231	115	4,26	142	335	68	106,279296416087	0	1	1	1	1	1	62,5	1
Man	70	27,4691358024691	Ischaemic heart disease	155	102	60	38	Non-smoker	1	0	0	1	0	5	1	132	154	3,16	138	363	98	69,7090340116433	1	1	1	1	1	1	20	0
Man	69	24,4689712619742	Other	170	107	60	33	Non-smoker	1	0	0	0	0	3	1	93	152	4,18	142	310	99	69,0986365612547	1	1	0	0	0	0		0
Man	69	40,5624661979448	Ischaemic heart disease	182	86	80	40	Ex-smoker	1	1	0	0	0	4	1	76	141	2,91	141	469	106	63,8600896822823	1	1	1	1	1	1	40	0
Man	69	37,9839298758218	Ischaemic heart disease	130	80	65	45	Smoker	0	0	1	0	1	0	1	200	124	3,75	139	495	270	21,708944521808	1	0	0	1	0	1	120	1
Man	69	30,3673469387755	Ischaemic heart disease	140	80	93	28	Ex-smoker	0	1	1	0	0	3	2	170	151	4,25	136		103	66,0113075476767	1	1	0	1	0	0		1
Man	69	39,8502596304794	Ischaemic heart disease	120	80	60	40	Ex-smoker	1	0	1	0	1	4	2	166	114	3,85	138	426	89	78,1333463458967	1	1	1	1	1	1	20	0
Man	69	32,4556777151203	Ischaemic heart disease	110	60	70	28	Non-smoker	0	0	1	0	0	6	2	237	136	3,9	136	517	85	82,3916219398482	1	1	1	0	1	1	125	1
Woman	69	29,3575219240468	Dilated cardiomyopathy	163	96	78	35	Non-smoker	1	0	0	0	1	5	2	8	138	7,56	139	396	79	66,5234454502031	1	1	1	0	1	1	20	0
Woman	69	31,9559228650138	Ischaemic heart disease	164	79	73	35	Non-smoker	1	0	1	0	0	3	2	140	134	4,01	142	359	84	61,9752235223803	1	1	0	1	0	1	20	0
Woman	69	39,1259105098855	Dilated cardiomyopathy	135	95	72	40	Smoker	0	1	0	0	0	5	2	10	154	3,82	136	358	63	86,3768582995351	1	1	1	1	1	1	40	0
Woman	69	33,4976852723098	Ischaemic heart disease	127	77	79	40	Ex-smoker	1	0	0	0	0	5	1	30	129	3,39	140	280	88	58,7358684180911	1	1	1	1	1	1	20	0
Man	69	25,7116620752984	Dilated cardiomyopathy	152	94	60	35	Non-smoker	1	0	0	0	1	1	1	189	154	5,77	141	335	84	83,524560003208	1	1	1	1	1	1	40	0
Man	68	33,9100346020761	Ischaemic heart disease	138	73	84	40	Ex-smoker	1	0	1	1	0	2	2	83	120	3,7	138	487	111	60,7318948242184	0	1	1	1	1	1	185	1
Man	68	24,9134948096886	Ischaemic heart disease	120	80	75	25	Ex-smoker	1	0	0	0	0	7	2	186	149		140		71	101,710880587427	1	1	1	1	1	1	80	0
Man	68	30,0265949841288	Other	140	85	82	47	Ex-smoker	1	0	0	0	1	0	1	22	147	5,64	137	441	69	105,120567806123	1	0	0	1	0	0		0
Man	68	30,405292525644	Ischaemic heart disease	112	78	69	30	Non-smoker	0	0	1	1	0	4	2	234	160	4,01	133	470	127	51,9912255415617	1	1	0	1	0	1	250	1
Man	68	25,7959183673469	Dilated cardiomyopathy	132	62	60	47	Ex-smoker	1	0	0	0	0	8	2	199	104	4,09	136	366	92	75,4237977027589	1	1	0	0	0	1	40	1
Man	68	32,8241383663679	Other	131	76	83	30	Ex-smoker	1	1	1	1	0	1	3	454	105	1,82	136	201	100	68,504570652823	0	1	0	0	0	1	180	1
Man	67	31,0952783480256	Other	113	70	90	33	Non-smoker	1	0	1	0	0	1	2	136	128	4,25	135	289	70	103,70090223386	1	1	1	1	1	0		0
Man	67	23,3066800530675	Ischaemic heart disease	120	75	60	45	Non-smoker	0	0	0	0	0	2	1	31	156	3,9	135	373	101	67,9264327706069	1	1	0	1	0	0		0
Man	67	27,7551020408163	Ischaemic heart disease	113	73	58	43	Ex-smoker	0	0	0	1	0	2	1	93	153	3,68	137	270	114	59,0687084000837	1	1	1	1	1	1	40	0
Man	67	24,2802636142907	Ischaemic heart disease	105	80	50	25	Ex-smoker	1	0	0	0	0	16	3	220	141	3,55	136	255	99	69,5124600564988	1	1	1	1	1	1	60	0
Man	67	26,1961873500821	Ischaemic heart disease	138	95	61	38	Non-smoker	1	0	1	0	0	6	1	230	166	4,72	135	397	106	64,2425401448974	1	1	1	1	1	1	20	0
Man	67	29,0123456790123	Dilated cardiomyopathy	145	78	60	40	Smoker	0	0	0	0	1	2	1	156	145	3,43	140	372	91	76,6111367396745	1	1	0	1	0	0		0
Man	67	28,4055043555107	Ischaemic heart disease	158	87	76	40	Smoker	1	1	1	1	0	9	3	231	154	5,22	141	562	100	68,7109056911891	0	1	1	0	1	1	165	1
Man	67	28,7211210705719	Ischaemic heart disease	131	82	72	30	Ex-smoker	1	1	1	1	0	4	2	171	141	4,99	141	461	116	57,895012698955	1	1	1	1	1	1	20	1
Man	67	25,5922099809619	Ischaemic heart disease	115	78	78	20	Ex-smoker	1	0	1	0	0	4	3	576	130	2,12	132	513	112	60,2876110542542	1	1	1	1	1	1	80	1
Man	67	22,77318640955	Ischaemic heart disease	160	90	85	28	Ex-smoker	1	0	0	0	0	1	2	144	142	5,06	139	532	95	72,9008568004781	1	1	1	1	1	1	40	0
Man	67	25,7959183673469	Dilated cardiomyopathy	116	84	131	18	Non-smoker	0	0	0	1	0	1	4	1543	149	3,78	136	357	76	94,3119637149074	0	1	1	0	1	1	80	0
Man	67	24,2424242424242	Ischaemic heart disease	168	81	55	30	Ex-smoker	0	1	0	0	0	4	1	69	141	6,01	133	232	79	90,191167699382	1	1	0	0	0	0		0
Man	67	31,2394143550755	Dilated cardiomyopathy	130	70	77	25	Non-smoker	0	0	1	0	0	5	2	543	147	2,58	138	275	135	48,5982358384679	0	1	0	1	0	1	80	0
Man	67	39,5102040816327	Ischaemic heart disease	194	99	63	47	Ex-smoker	1	0	1	1	0	1	3	110	145	5,21	136	258	112	60,2876110542542	0	1	1	1	1	1	500	0
Man	67	29,2839029102765	Ischaemic heart disease	147	85	71	33	Ex-smoker	0	0	0	0	0	11	3	81	128	5,65	134	366	103	66,4066413975826	0	1	0	1	0	1	20	0
Man	66	28,9050757312984	Ischaemic heart disease	159	90	71	30	Ex-smoker	1	0	0	0	0	9	2	32	145	3,14	137	305	84	84,2816720685237	1	1	0	1	0	0		0
Man	66	26,2975778546713	Ischaemic heart disease	120	80	66	20	Non-smoker	1	0	0	1	0	0	2	108	151	4,59	133	308	101	68,1341078743552	1	1	1	1	1	1	40	0
Woman	67	24,8590735618501	Dilated cardiomyopathy	117	47	41	38	Non-smoker	0	0	0	0	0	3	1	80	125	5,24	135	310	96	53,4427226742841	1	1	1	1	1	1	20	0
Woman	67	31,6032123735871	Dilated cardiomyopathy	141	83	66	43	Non-smoker	0	0	0	1	0	3	2	153	111	4,39	139	344	76	69,9794770764613	1	1	1	0	1	1	40	0
Woman	68	26,6389177939646	Ischaemic heart disease	130	85	75	24	Non-smoker	1	0	0	0	0	1	3	123	149	5,15	138	375	76	69,7693325885935	1	1	1	1	1	1	40	0
Woman	67	38,1039475689681	Dilated cardiomyopathy	171	105	89	28	Non-smoker	1	0	0	1	1	5	2	117	142	5,69	146	256	74	72,1665882070186	1	1	1	0	1	1	80	0
Woman	67	37,0242214532872	Dilated cardiomyopathy	176	114	82	40	Ex-smoker	1	0	1	0	0	2	2	5	150	3,01		385	100	50,9834920228623	1	1	1	1	1	1	20	0
Woman	67	20,5498866213152	Other	121	77	73	25	Non-smoker	1	0	0	1	0	1	1	30	114	5,83	139	257	58	95,5946690053572	0	1	1	1	1	0		0
Man	67	29,757785467128	Dilated cardiomyopathy	133	87	80	40	Ex-smoker	0	0	1	0	0	2	2	91	150		137	417	105	64,9491126427395	1	1	1	1	1	1	20	0
Man	67	28,1645233287278	Ischaemic heart disease	145	96	74	43	Ex-smoker	1	0	0	1	0	4	1	34	142	5,31	143	371	118	56,7641104821444	1	1	0	1	0	1	40	0
Man	66	26,4721074380165	Dilated cardiomyopathy	115	69	80	30	Non-smoker	1	0	0	1	1	3	2	337	140	5,03	135	444	100	68,9209792058141	1	1	1	0	1	1	80	0
Man	66	28,0816326530612	Other	134	79	73	38	Non-smoker	1	0	1	1	0	4	2	309	137	4,57	139	312	158	40,6538013569373	1	1	0	1	0	0		0
Man	66	25,6611520347784	Ischaemic heart disease	107	66	63	35	Ex-smoker	1	0	1	0	1	1	2	236	125	7,92	136	567	119	56,3858648011715	1	1	0	1	0	1	20	0
Man	66	29,8605512257756	Dilated cardiomyopathy	120	71	86	25	Ex-smoker	0	1	1	0	0	1	2	432	140	2,77	132	457	106	64,4389522873501	1	1	1	1	1	1	125	1
Man	66	28,256989886972	Ischaemic heart disease	119	86	89	20	Ex-smoker	1	1	0	0	0	3	2	76	144	2,5	143		89	78,841589516764	1	1	0	1	0	1	20	0
Man	66	29,6296296296296	Other	135	85	65	45	Non-smoker	1	0	0	0	1	4	1	33	158	3,58	138	341	115	58,6551475152625	0	1	0	1	0	0		0
Man	66	31,6990701606086	Ischaemic heart disease	168	98	62	47	Smoker	1	1	1	0	0	1	3	42	134	3,3	138	516	103	66,6096699621532	1	1	1	1	1	1	80	0
Man	66	19,9432125473229	Ischaemic heart disease	129	74	64	28	Ex-smoker	1	1	0	0	0	16	3	2793	105	3,96	132	429	258	23,0856601733095	0	1	0	0	0	1	62,5	1
Woman	66	22,8623685413809	Other	144	80	71	40	Non-smoker	0	0	0	0	0	5	2	170	139	4,6	137	289	66	82,6041074210168	1	1	1	1	1	1	20	0
Woman	66	28,9811434378411	Dilated cardiomyopathy	115	70	70	40	Ex-smoker	1	0	1	0	1	2	1	74	139	5,59	134	409	71	75,9282184680947	0	1	1	1	1	1	40	0
Woman	66	37,3240293723883	Ischaemic heart disease	151	92	72	28	Ex-smoker	1	0	0	1	1	4	2	15	150	3,93	140	332	121	41,0412922777957	1	1	1	1	1	1	20	0
Man	65	41,0997732426304	Ischaemic heart disease	130	100	100	30	Ex-smoker	1	1	1	0	0	1	3	14	169	5,5	139	533	72	101,003342418743	1	0	0	1	0	1	20	1
Man	65	36,728478007704	Dilated cardiomyopathy	144	96	61	45	Non-smoker	1	0	0	1	0	3	1	105	140	4,89	138	378	114	59,4332183444978	1	1	0	0	0	1	40	0
Man	65	34,4161333172322	Dilated cardiomyopathy	140	90	107	30	Smoker	1	0	0	0	0	0	2	466	153	3,01	138	530	116	58,2522798279027	1	1	1	0	1	1	40	0
Man	65	33,4124093688396	Other	184	76	60	35	Ex-smoker	1	0	0	1	0	1	2	40	159	6,32	140	408	93	75,1740803838095	1	1	1	1	1	1	40	0
Man	65	32,1402483564646	Ischaemic heart disease	118	78	79	23	Ex-smoker	1	0	0	0	1	5	2	267	152	3,39	141	419	105	65,3499102575916	1	1	1	1	1	1	40	1
Man	65	26,8687356599445	Other	138	76	69	45	Non-smoker	1	0	0	0	1	2	2	48	144	4,03	135	381	79	90,7477327304314	1	1	0	1	0	0		0
Woman	66	46,6181061394381	Dilated cardiomyopathy	153	75	76	30	Non-smoker	1	0	0	1	0	6	3	150	138	4,19	141	438	103	49,4243751119177	1	1	1	0	1	1	120	0
Woman	65	34,7208826819953	Dilated cardiomyopathy	166	90	71	45	Non-smoker	0	0	0	0	1	3	2	125	143	3,59	139	307	70	77,4208996723797	1	1	1	1	1	1	20	0
Woman	65	40,1639011724614	Ischaemic heart disease	144	90	92	40	Ex-smoker	1	1	1	1	0	4	3	289	135	3,18	142	407	110	45,9551505554359	1	1	1	1	1	1	80	0
Man	65	38,7396694214876	Ischaemic heart disease	100	70	61	36	Ex-smoker	1	0	1	1	0	4	2	16	152	4,82	136	502	128	51,9968628175561	1	1	1	1	1	1	40	0
Man	64	27,7551020408163	Ischaemic heart disease	137	76	62	32	Non-smoker	0	0	1	0	0	3	2	70	129	2,75	141	271	96	72,6981435031822	1	1	1	1	1	1	20	0
Man	64	26,5668397536529	Dilated cardiomyopathy	125	72	54	37	Non-smoker	1	0	0	0	0	14	2	56	153	3,66	141	374	101	68,5610496640733	1	1	1	1	1	1	20	0
Man	64	27,4405991735537	Ischaemic heart disease	149	85	62	49	Ex-smoker	1	0	0	1	0	4	3	14	143	4,04	136	249	79	91,0337975318183	0	0	1	1	1	1	20	0
Man	64	27,7322997761369	Dilated cardiomyopathy	116	71	61	30	Non-smoker	1	0	0	0	0	3	2	19	136	4,58	137	365	92	76,3577584078076	1	1	1	1	1	1	40	0
Man	64	35,9386413440468	Dilated cardiomyopathy	147	87	64	45	Ex-smoker	0	1	0	1	0	5	3	78	171	4,86	139	395	93	75,4110522367407	1	1	0	0	0	1	20	0
Man	64	28,735632183908	Ischaemic heart disease + Dilated cardiomyopathy	132	85	126	30	Ex-smoker	0	1	0	1	1	4	3	832	139	3,21	140	483	92	76,3577584078076	1	1	1	0	1	1	80	0
Man	64	29,9616116850286	Ischaemic heart disease	115	76	66	15	Ex-smoker	0	0	1	1	1	1	2	590	143	3,89	137	408	107	64,1439121157698	1	1	1	1	1	1	60	0
Man	64	34,9387755102041	Dilated cardiomyopathy	130	80	73	33	Ex-smoker	1	0	1	0	0	0	2	134	151	5,91	138	516	107	64,1439121157698	1	1	1	1	1	1	40	0
Man	64	29,7142857142857	Dilated cardiomyopathy	166	82	68	33	Non-smoker	0	0	0	0	0	1	2	32	146	3,3	137	459	84	84,8097976877764	1	1	0	1	0	1	40	0
Man	64	33,5152733888729	Ischaemic heart disease	177	94	68	35	Non-smoker	0	0	1	0	0	4	1	38	155	3,79	137	314	93	75,4110522367407	1	1	1	1	1	1	20	0
Man	64	35,5113636363636	Ischaemic heart disease	105	60	70	30	Ex-smoker	1	0	1	0	0	15	2	33	151	4,29	138	349	82	87,201335783607	1	1	0	1	0	1	40	0
Man	65	27,4691358024691	Ischaemic heart disease	131	79	92	20	Ex-smoker	1	0	1	0	0	4	4	685	131		135		136	48,4834534015161	1	1	0	1	0	1	125	1
Man	64	31,7901234567901	Dilated cardiomyopathy	146	76	55	35	Non-smoker	1	0	0	0	1	1	1	54	142	5,67	135	429	75	96,6592954789578	1	1	1	0	1	1	40	0
Man	64	26,8274207802045	Ischaemic heart disease	110	80	85	25	Ex-smoker	1	0	1	0	0	0	3	1223	107	2,62	129	608	114	59,620570152526	1	1	1	0	1	1	80	1
Man	64	30,1038062283737	Ischaemic heart disease	112	82	60	33	Smoker	1	0	0	0	0	2	2	231	138	2,82	137	502	70	104,669749584458	1	1	1	1	1	1	40	0
Man	64	31,6157928412812	Ischaemic heart disease	120	80	68	30	Ex-smoker	0	0	0	0	0	1	1	45	123	3,35	139	361	111	61,4839280688517	1	1	0	1	0	0		1
Woman	64	30,0432622977087	Dilated cardiomyopathy	106	66	75	23	Ex-smoker	1	1	1	1	0	4	3	292	130	4,74	136	504	111	45,621074627088	1	0	1	0	1	1	250	0
Man	64	23,8754325259516	Ischaemic heart disease	112	62	66	20	Ex-smoker	0	0	1	0	0	0	3	329	121	3,98	139	456	121	55,6583087990157	1	1	1	1	1	1	20	0
Man	63	24,2809753428405	Ischaemic heart disease	142	68	83	35	Ex-smoker	0	0	0	0	0	4	2	61	159	4,27	137	473	69	106,763026302728	0	1	1	1	1	1	40	0
Man	64	31,6373966942149	Dilated cardiomyopathy	101	73	91	20	Non-smoker	0	0	0	1	0	10	2	504	158	5,31	134	395	106	64,8427395016461	0	1	0	0	0	1	80	0
Man	63	31,4564328405159	Dilated cardiomyopathy	136	78	84	34	Ex-smoker	1	0	0	0	1	0	2	225	143	4,45	140	394	99	70,3865553771156	1	1	1	0	1	1	40	0
Man	63	28,3107895564643	Ischaemic heart disease	154	98	70	35	Non-smoker	1	0	1	0	1	1	1	135	137	3,41	141	463	108	63,6622102670424	1	1	1	1	1	1	40	0
Man	63	37,9839298758218	Ischaemic heart disease	130	70	59	38	Non-smoker	1	0	1	1	0	3	3	209	118	3,04	134	351	76	95,4979042800145	1	1	1	1	1	1	40	0
Man	63	30,8641975308642	Ischaemic heart disease + Dilated cardiomyopathy	125	80	80	35	Ex-smoker	1	0	0	1	0	4	1	148	158	3,27	140	424	114	59,8114771291062	1	1	1	1	1	1	40	0
Man	63	34	Ischaemic heart disease + Dilated cardiomyopathy	125	84	57	35	Ex-smoker	1	1	1	0	0	3	2	32	152	3,54	135	380	109	62,9886858847172	1	1	1	1	1	1	40	0
Man	63	26,8817204301075	Ischaemic heart disease	124	74	78	38	Ex-smoker	1	0	0	1	1	1	2	117	159	3,84	139	405	105	65,7658254362889	1	1	1	1	1	1	80	0
Man	63	33,0904223676383	Ischaemic heart disease	103	72	76	18	Ex-smoker	0	1	1	0	0	2	2	221	160	5,79	137	173	69	106,763026302728	0	1	0	0	0	1	500	1
Man	63	29,8027757487217	Ischaemic heart disease	143	80	53	30	Smoker	1	0	0	0	0	1	2	95	156	4,48	134	312	86	82,8021309646334	1	1	1	1	1	1	20	0
Man	63	27,7742709253882	Dilated cardiomyopathy	135	78	73	38	Ex-smoker	0	0	0	0	1	2	2	6	151	5,2	140	421	90	78,5700212512689	1	1	1	0	1	1	20	0
Man	63	29,2414933837429	Other	140	80	60	45	Ex-smoker	1	0	0	1	0	3	1	16	132	3,57	137	432	136	48,7920231318474	1	1	1	1	1	0		0
Man	63	29,7142857142857	Dilated cardiomyopathy	120	81	90	47	Non-smoker	1	0	0	1	0	4	2	36	149	4,84	139	334	75	96,9688016411944	1	1	0	0	0	0		0
Woman	63	34,9494348602023	Dilated cardiomyopathy	165	94	68	40	Non-smoker	1	0	0	0	1	5	2	190	156	4,02	138	278	84	63,1303701426888	1	1	1	1	1	1	20	0
Man	62	25,3350019840664	Ischaemic heart disease	162	87	75	20	Ex-smoker	1	0	1	1	0	10	3	61	147	4,98	125	355	87	81,9706025575722	1	1	1	1	1	1	62,5	1
Man	62	28,0102237316621	Ischaemic heart disease	102	77	106	30	Non-smoker	0	0	0	1	0	9	2	263	139	3,61	140	417	110	62,5311169717421	1	1	0	1	0	1	20	0
Man	62	33,9591836734694	Dilated cardiomyopathy	119	81	95	20	Ex-smoker	1	0	0	0	0	4	2	330	141	4,42	141	195	86	83,0715152762644	1	1	1	0	1	0		1
Man	62	36,7536503057235	Dilated cardiomyopathy	125	84	73	30	Ex-smoker	1	1	1	0	0	1	1	17	140	3,58	132	425	122	55,4886425401949	1	1	1	0	1	1	20	0
Man	63	26,5927977839335	Ischaemic heart disease	120	100	140	30	Non-smoker	1	0	0	0	1	0	1	164	142	3,83	128	679	132	50,5022130735521	1	1	1	1	1	1	40	0
Man	62	30,8641975308642	Dilated cardiomyopathy	149	58	59	40	Smoker	1	0	0	1	0	0	2	16	147	6,28	140	377	72	101,976862077402	1	1	1	1	1	1	20	0
Man	62	41,469387755102	Dilated cardiomyopathy	136	84	87	38	Non-smoker	1	0	0	0	0	5	3	5	100	2,49	136	294	57	133,531510465294	1	1	1	0	1	1	20	0
Man	62	34,5428719008264	Ischaemic heart disease	130	90	83	30	Ex-smoker	1	1	1	0	0	2	2	209	156		141	367	142	46,5717540944877	1	1	0	1	0	1	40	0
Man	62	32,0009660669001	Ischaemic heart disease	108	68	84	30	Ex-smoker	0	1	1	0	0	4	2	114	127	2,77	135	378	108	63,8693257179361	1	1	1	1	1	1	20	0
Man	62	27,6600959350163	Dilated cardiomyopathy	126	75	72	27	Ex-smoker	0	0	1	0	0	3	1	8	151	3,22	134	221	68	108,930139501313	1	1	1	1	1	1	40	0
Man	62	29,7265160523187	Ischaemic heart disease	137	92	81	30	Ex-smoker	1	0	1	1	1	6	2	124	140	4,19	138	265	91	77,8268724663153	1	1	1	1	1	1	40	0
Man	62	33,9623962746402	Ischaemic heart disease	155	111	81	38	Non-smoker	1	0	1	0	0	1	2	178	139	4,17	142	410	67	110,808486433537	1	1	1	1	1	1	40	0
Woman	62	34,2935528120713	Dilated cardiomyopathy	125	83	90	38	Non-smoker	0	1	1	0	0	5	2	14	133	7,7	136	489	78	68,9906249242675	1	1	0	0	0	1	20	0
Woman	62	43,2882414151925	Dilated cardiomyopathy	139	93	89	30	Ex-smoker	0	0	0	1	0	5	2	283	128	2,99	132	496	102	50,6223907912705	1	1	1	1	1	1	125	0
Man	61	25,5922099809619	Ischaemic heart disease	124	77	65	46	Ex-smoker	1	0	0	0	0	5	2	9	154	4,86	142	265	79	91,9253385898561	1	1	1	1	1	1	40	0
Man	62	29,3523545006944	Ischaemic heart disease	147	80	78	20	Ex-smoker	1	0	1	0	1	1	3	395	130	8,04	138	672	304	19,3476057717657	0	1	1	1	1	1	125	1
Man	61	31,7901234567901	Ischaemic heart disease	147	95	63	30	Ex-smoker	1	0	1	1	1	4	2	66	153	5,84	137	444	111	62,0860719733029	1	1	0	1	0	1	40	0
Man	61	27,1020408163265	Dilated cardiomyopathy	133	94	60	30	Non-smoker	0	0	0	0	0	2	1	156	161	4,16	136	337	88	81,164085160682	1	1	1	0	1	1	20	0
Man	61	32,2830578512397	Ischaemic heart disease	114	74	72	45	Ex-smoker	0	0	0	1	0	3	3	10	146	4,61	136	333	98	71,6839635263118	1	1	1	1	1	0		0
Woman	61	25,469387755102	Dilated cardiomyopathy	139	77	65	18	Non-smoker	0	0	0	1	0	15	3	376	129	3,8	142	387	121	41,7029223556866	1	1	1	0	1	1	80	0
Man	61	31,3469387755102	Ischaemic heart disease + Dilated cardiomyopathy	158	90	52	35	Non-smoker	1	0	0	0	0	5	1	59	137	6,69	137	273	76	96,1253681343179	1	1	1	1	1	0		0
Man	61	33,9506172839506	Ischaemic heart disease	170	80	96	35	Ex-smoker	1	0	0	0	1	0	2	38	144		136		77	94,6861819337874	1	1	1	1	1	1	40	0
Man	62	23,8754325259516	Ischaemic heart disease	97	60	75	30	Ex-smoker	1	0	1	0	0	2	3	48	137	3,49	134	447	88	80,8966134792108	1	1	1	1	1	1	40	0
Woman	61	24,3417582863402	Dilated cardiomyopathy	128	88	76	23	Non-smoker	1	0	0	0	1	1	1	212	155	4,6	139	365	79	68,2086012336732	1	1	1	1	1	1	20	0
Man	60	23,3563317136031	Dilated cardiomyopathy	142	99	75	25	Ex-smoker	0	0	0	0	1	2	2	25	159	5,59	133	442	83	87,1240459928215	1	1	0	0	0	1	40	0
Man	60	40,3989395278374	Other	135	60	97	30	Ex-smoker	1	0	1	1	0	1	2	489	108	2,84	137	445	105	66,4204330943799	1	1	1	0	1	1	40	0
Man	60	32,075912994086	Ischaemic heart disease	129	78	57	30	Ex-smoker	1	0	1	0	1	3	2	92	148	4,57	139	419	73	101,036797832798	1	1	0	1	0	1	40	0
Man	60	32,2385010692968	Hypertrophic cardiomyopathy	150	92	84	49	Non-smoker	1	0	0	1	0	5	2	35	153	4,03	137	277	67	111,548524972402	1	1	0	1	0	0		0
Man	60	22,4081789853296	Dilated cardiomyopathy	110	70	70	18	Smoker	0	0	0	1	0	8	2	102	147	6,45	138	305	88	81,4368844779861	1	1	0	1	0	1	40	0
Woman	61	24,3910588392529	Dilated cardiomyopathy	121	79	89	16	Non-smoker	0	0	0	0	1	0	2	416	135	6,85	133	324	67	82,4917438397223	1	1	1	1	1	1	40	0
Woman	60	31,2314098750744	Ischaemic heart disease	130	74	67	40	Ex-smoker	1	0	0	0	0	6	1	136	152	6,25	139	405	70	78,6891621813455	0	1	1	0	1	1	20	0
Woman	60	29,3946871824648	Other	147	83	67	35	Ex-smoker	0	0	0	0	0	6	1	6	152	3,82	139	262	74	73,8014092666712	1	1	0	1	0	0		0
Man	59	30,9617287497207	Dilated cardiomyopathy	142	96	67	35	Ex-smoker	0	0	0	1	0	3	1	15	158	5,36	139	381	100	70,5075947480503	1	1	1	1	1	1	40	0
Man	59	30,1526822181409	Dilated cardiomyopathy	106	74	51	49	Non-smoker	0	0	0	0	0	4	1	79	156	4,22	139	366	93	76,6666659164917	1	1	0	1	0	0		0
Man	59	42,1232563108574	Ischaemic heart disease	151	96	77	30	Ex-smoker	1	0	1	0	0	5	2	106	144	5,22	146	408	80	91,2157964851233	1	1	1	1	1	1	60	0
Man	59	33,2179930795848	Ischaemic heart disease + Dilated cardiomyopathy	161	97	65	43	Ex-smoker	1	0	1	0	1	3	2	25	151	3,84	137	444	75	98,2686979482067	1	1	1	1	1	1	20	0
Man	59	37,6184125029924	Dilated cardiomyopathy	144	88	71	30	Non-smoker	0	0	0	0	1	0	2	156	131	6,07	137	466	115	60,0054354791344	1	1	1	0	1	0		0
Man	58	26,0275824770146	Ischaemic heart disease	109	50	50	25	Ex-smoker	0	0	0	0	0	1	2	127	133	3,54	136	349	92	77,8989892345587	0	0	1	0	1	1	20	0
Man	58	37,2427723772251	Ischaemic heart disease	160	80	98	20	Ex-smoker	0	0	0	1	0	7	3	188	160	3,68	139	314	84	86,5216273345927	1	1	1	1	1	1	60	0
Man	58	24,5778671518401	Dilated cardiomyopathy	115	72	81	25	Ex-smoker	1	1	0	1	1	5	2	387	144	3,02	140	442	69	108,570321692517	1	1	1	0	1	1	40	0
Man	59	25,8546394714163	Dilated cardiomyopathy	116	84	100	28	Ex-smoker	0	1	0	1	1	0	3	761	157	4,51	139	604	134	50,2987233679973	1	1	1	0	1	1	60	0
Man	58	22,343515592582	Dilated cardiomyopathy	131	86	76	33	Ex-smoker	0	0	0	0	0	1	2	187	148	6,06	135	373	67	112,318851251537	1	1	1	1	1	1	40	0
Man	58	23,291229956105	Other	150	80	95	33	Smoker	1	0	0	1	0	0	1	707	157	5,6	133	358	93	76,933174425874	1	1	1	1	1	1	20	0
Man	58	30,405292525644	Ischaemic heart disease	125	80	83	34	Ex-smoker	0	0	0	1	0	2	2	78	145	3,74	137	377	63	120,58796918137	1	1	0	1	0	1	20	0
Man	58	20,7156938086805	Dilated cardiomyopathy	155	75	54	20	Smoker	0	0	0	0	0	3	3	148	141	3,17	141	305	117	59,027785562478	1	1	1	0	1	1	40	0
Man	58	31,7955833044283	Dilated cardiomyopathy	155	97	63	30	Ex-smoker	0	0	0	0	0	5	2	14	140	6,22	139	357	93	76,933174425874	1	1	0	0	0	1	20	0
Woman	58	30,8328938293643	Dilated cardiomyopathy	136	81	59	32	Ex-smoker	1	0	0	0	1	2	1	16	130	4,61	140	275	85	63,3282432000146	1	1	1	1	1	1	20	0
Man	57	27,7777777777778	Other	130	90	68	45	Smoker	1	0	1	1	0	1	2	320	151	4,82	138	231	84	86,8276338603633	1	1	1	0	1	0		0
Man	57	33,6620644312952	Dilated cardiomyopathy	110	70	71	35	Ex-smoker	1	0	1	0	0	0	2	176	122	2,61	139	444	65	116,727786141685	1	1	1	1	1	1	40	1
Man	58	24,5693143716037	Ischaemic heart disease	171	112	85	20	Smoker	1	0	0	0	1	12	3	873	145	3,41	139	555	116	59,6153991086277	1	1	1	1	1	1	40	0
Man	58	25,3515413737155	Ischaemic heart disease	128	82	86	28	Non-smoker	1	0	0	0	0	0	3	344	135	3	139	367	87	83,0878952686089	1	1	1	1	1	1	20	0
Man	57	37,1822606814494	Dilated cardiomyopathy	150	118	94	20	Non-smoker	1	0	0	0	0	3	3	895	149	4,33	142	682	151	44,1302985115819	1	1	1	0	1	1	80	0
Man	57	29,6296296296296	Ischaemic heart disease	113	74	79	35	Ex-smoker	0	0	1	0	0	4	2	35	148	5,44	138	436	82	89,2760725998631	0	1	0	1	0	0		0
Man	56	26,2345679012346	Ischaemic heart disease	168	101	72	33	Ex-smoker	1	1	1	1	0	1	3	197	178	5,07	135	371	99	72,0897756556112	1	1	1	1	1	1	40	0
Woman	57	40,7876847506688	Ischaemic heart disease	125	87	77	30	Ex-smoker	1	1	0	0	0	3	2	44	163	3,92	136	504	70	79,5127967544712	1	1	1	1	1	1	40	0
Woman	57	29,0005948839976	Ischaemic heart disease	118	68	102	30	Ex-smoker	1	0	1	0	0	13	2	456	132	4,49	137	640	84	64,4261043243896	1	1	1	0	1	1	40	0
Man	56	32,8719723183391	Other	113	72	60	35	Non-smoker	1	0	0	0	1	4	3	32	146	5,32	140	346	89	81,5155796063305	1	1	1	1	1	0		0
Man	56	20,8979591836735	Ischaemic heart disease	128	74	64	40	Smoker	0	0	0	0	0	1	2	58	148	2,16	138	154	90	80,4712657824155	1	1	1	1	1	1	20	0
Man	56	29,9354435651812	Ischaemic heart disease	145	80	57	40	Smoker	1	0	0	0	0	5	1	13	161	4,35	139	426	102	69,6485517621865	1	1	0	1	0	0		0
Woman	56	30,8185404339251	Ischaemic heart disease	117	80	85	30	Ex-smoker	0	0	0	0	0	1	3	87	128	3,62	137	536	100	52,8738085097331	1	1	1	1	1	1	20	0
Man	55	28,0763192851105	Ischaemic heart disease	136	87	77	18	Ex-smoker	0	0	1	1	1	6	2	121	138	4,28	134	378	84	87,4594890802674	1	1	1	1	1	1	120	0
Man	55	26,6748743203037	Ischaemic heart disease	139	85	85	25	Ex-smoker	1	0	1	0	1	0	2	132	139	3,87	136	441	85	86,2731771239131	1	1	1	1	1	0		0
Man	55	32,1402483564646	Ischaemic heart disease	130	80	84	23	Non-smoker	1	0	0	1	1	1	2	212	131		137		62	124,166723856131	1	1	1	1	1	1	40	0
Man	55	25,7657134562346	Ischaemic heart disease	123	72	64	45	Non-smoker	0	0	0	0	0	5	1	10	146	2,85	142	254	64	119,69983233857	1	1	0	1	0	0		0
Man	54	32,4074074074074	Dilated cardiomyopathy	143	80	68	34	Ex-smoker	1	0	1	1	0	3	2	21	145	2,39	140	364	90	81,0675538849292	1	1	1	1	1	1	40	0
Man	54	31,2100121719047	Dilated cardiomyopathy	115	81	80	25	Smoker	1	1	1	1	0	8	3	245	149	3,58	131	397	86	85,4341911439152	1	1	1	1	1	1	80	0
Man	54	47,3228772309356	Dilated cardiomyopathy	144	83	73	30	Non-smoker	1	0	0	0	0	5	2	22	146	4,44	137	363	68	112,028272609921	1	1	1	0	1	1	80	0
Woman	54	37,6535869996036	Dilated cardiomyopathy	155	94	70	43	Non-smoker	1	0	0	0	1	2	2	62	133	6	134	222	59	97,9227516282025	1	1	1	0	1	1	80	0
Man	53	32,1329639889197	Dilated cardiomyopathy	135	80	92	25	Smoker	1	0	1	0	0	1	2	7	124	3,25	130	291	214	29,9497610698611	1	1	0	0	0	1	40	0
Man	53	35,4304318682371	Dilated cardiomyopathy	107	70	74	35	Non-smoker	0	0	0	1	0	4	2	313	147	5,13	136	263	75	100,431548422061	1	1	1	0	1	1	40	0
Man	53	27,7322997761369	Dilated cardiomyopathy	138	85	76	38	Ex-smoker	0	0	0	0	1	0	1	27	154	3,11	136	210	72	105,27594672531	1	1	0	1	0	0		0
Man	53	30,6425356698267	Dilated cardiomyopathy	125	77	63	35	Non-smoker	0	0	0	0	1	5	2	31	162	5,83	135	384	74	101,999361215673	1	1	1	0	1	1	20	0
Woman	54	21,2585034013605	Dilated cardiomyopathy	123	79	62	40	Non-smoker	0	0	0	0	0	4	2	47	140	4,84	139	277	64	89,14872577999	1	1	0	0	0	0		0
Man	52	25,8645124716553	Ischaemic heart disease	130	79	68	40	Non-smoker	1	0	1	0	0	6	1	18	147	4,41	138	340	79	94,9529618029943	1	1	0	1	0	0		0
Woman	53	24,5778671518401	Other	110	65	65	35	Non-smoker	1	0	0	0	0	2	2	341	121	3,77	136	428	87	62,7898642709386	1	1	0	1	0	1	60	0
Man	51	35,6646888019189	Dilated cardiomyopathy	140	92	75	30	Smoker	1	1	1	0	0	1	1	13	141	5,07	136	215	61	128,472886745541	1	1	1	1	1	1	20	0
Woman	51	25,9094569517874	Dilated cardiomyopathy	152	87	77	43	Ex-smoker	0	0	0	0	1	0	1	51	137	5,71	136	317	65	88,5898576838771	1	0	0	0	0	0		0
Man	50	34,1400757166036	Dilated cardiomyopathy	128	75	75	40	Ex-smoker	1	0	0	0	0	0	2	6	155	5,49	137	380	113	63,3250327959133	1	1	0	1	0	0		0
Man	50	34,6020761245675	Ischaemic heart disease	138	83	60	30	Ex-smoker	1	0	0	0	0	3	1	39	149	4,24	134	468	72	106,528606555419	1	1	1	1	1	1	20	0
Man	50	39,8991349867535	Ischaemic heart disease	111	76	106	30	Ex-smoker	1	0	1	0	0	0	2	770	134	3,28	138	408	56	142,370157012269	1	1	1	1	1	1	80	0
Man	49	26,3090165575224	Dilated cardiomyopathy	131	91	75	25	Non-smoker	0	0	0	1	0	9	3	345	146	7,04	139	422	108	66,9943287351382	1	1	1	0	1	1	20	0
Man	48	32,4324324324324	Other	184	92	57	47	Ex-smoker	0	0	0	1	1	1	1	66	151	5,96	137	538	105	69,4983406944564	1	1	1	0	1	1	20	0
Man	47	31,8339100346021	Ischaemic heart disease	158	72	51	47	Smoker	1	0	0	0	0	1	2	38	157	4	143	440	76	101,350082696195	1	1	0	1	0	1	20	0
Man	46	32,3736848190542	Dilated cardiomyopathy	138	95	84	30	Non-smoker	0	0	0	1	1	2	1	20	151	3,62	139	315	105	70,1013799371503	1	1	0	1	0	0		0
Woman	45	26,0374939913475	Other	151	93	74	49	Smoker	1	0	0	0	0	0	2	54	135	5,3	138	389	61	97,7799911056657	1	1	0	0	0	0		0
Woman	45	20,9571711629325	Other	113	75	97	35	Non-smoker	0	1	0	1	0	5	2	12	142	7,02	136	295	66	89,2826190236705	1	1	1	0	1	1	40	0
Man	44	34,8161168199026	Ischaemic heart disease	132	87	70	25	Ex-smoker	0	0	0	0	0	3	2	25	162	7,92	140	348	78	99,6829296340217	1	1	1	1	1	1	20	0
Man	43	30,299204645878	Dilated cardiomyopathy	111	67	51	38	Non-smoker	0	0	0	0	0	3	1	283	130	4,4	139	347	105	71,0677081911752	1	1	1	0	1	0		0
Man	43	27,6134122287968	Dilated cardiomyopathy	125	76	93	30	Ex-smoker	0	0	0	1	0	2	2	129	155	6,82	137	263	90	84,9041474932744	1	1	1	0	1	1	20	0
Man	42	24,0740740740741	Ischaemic heart disease	119	92	101	18	Smoker	0	0	0	0	0	1	3	354	186	4,15	128	633	78	100,628750608354	1	1	0	0	0	1	80	1
Man	42	29,3847566574839	Dilated cardiomyopathy	131	80	69	30	Non-smoker	0	0	0	0	0	2	1	35	146	6,1	136	334	80	97,7312395571279	1	1	1	0	1	1	20	0
Woman	41	30,8365305317509	Dilated cardiomyopathy	114	80	66	26	Non-smoker	0	0	0	0	0	0	3	160	128	4,75	138	370	95	59,7633040779895	1	1	1	0	1	0		0
Man	38	29,8899739751089	Dilated cardiomyopathy	133	99	81	30	Ex-smoker	0	0	0	0	0	3	2	14	160	7,26	139	551	85	92,997944082362	1	1	0	0	0	1	40	0
Woman	39	27,7551020408163	Dilated cardiomyopathy	136	80	64	31	Non-smoker	0	0	0	0	0	1	1	17	148	4,22	137	279	58	106,694183325313	1	0	1	0	1	1	20	0
Woman	38	27,0992510068125	Ischaemic heart disease	100	80	70	23	Ex-smoker	1	1	0	1	0	1	2	83	164	4,9	137	265	61	101,194303038892	1	1	1	1	1	1	20	0
Man	37	35,3415246399789	Dilated cardiomyopathy	159	112	75	30	Non-smoker	1	0	0	0	0	1	2	10	152	5,3	138	344	91	86,4251498685991	1	1	0	0	0	1	20	0
Man	37	28,6989795918367	Dilated cardiomyopathy	160	100	79	35	Smoker	0	0	0	0	0	5	1	13	175	3,69	140	390	141	52,1404832573128	1	1	0	0	0	0		0
Man	34	35,9803055169802	Dilated cardiomyopathy	137	91	63	20	Non-smoker	0	0	0	0	0	1	3	6	156	6,24	136	466	101	77,9546045057826	1	1	0	0	0	1	20	0
Man	34	42,9541732663964	Dilated cardiomyopathy	138	75	69	40	Smoker	1	0	0	0	0	3	1	7	129	5,14	135	434	74	111,618256204156	1	1	0	0	0	1	125	0
Man	32	29,4107588659759	Ischaemic heart disease	114	84	66	20	Ex-smoker	0	0	0	0	0	2	2	114	147	3,68	138	429	108	73,0470023901432	1	1	1	0	1	1	40	0
Man	32	23,2686980609418	Dilated cardiomyopathy	149	74	67	41	Non-smoker	0	0	0	0	0	1	1	11	165	4,89	135	326	85	96,2994866857417	1	1	0	0	0	0		0
Man	33	29,3523545006944	Dilated cardiomyopathy	129	89	107	23	Non-smoker	0	0	0	0	0	5	2	56	163	4,66	140	449	102	77,5418092566072	1	1	1	0	1	1	40	0
Man	28	23,8751147842057	Dilated cardiomyopathy	132	92	102	20	Smoker	0	1	0	0	0	1	3	314	140	4,51	141	568	131	60,0640624508629	0	0	1	0	1	1	102,5	0
